# Supplementary material for: Improving CO2 photoconversion with ionic liquid and Co single atoms
Source: Nat Commun. 2023 Mar 16;14:1457. doi: 10.1038/s41467-023-36980-5 (PMC10020152; doi:10.1038/s41467-023-36980-5)
Supplement: Supplementary file 2 — Source Data [file 41467_2023_36980_MOESM2_ESM.zip]

Archive with 1 entries (1 files):
- Source Data for Figs 1-5.xlsx
