# Supplementary material for: Improving CO2 photoconversion with ionic liquid and Co single atoms
Source: Nat Commun. 2023 Mar 16;14:1457. doi: 10.1038/s41467-023-36980-5 (PMC10020152; doi:10.1038/s41467-023-36980-5)
Supplement: Supplementary file 2 — Source Data [file 41467_2023_36980_MOESM2_ESM.zip › Source Data for Figs 1-5.xlsx]

## Sheet: Figure 2
Figure 2a								Figure 2b				Figure 2c							Figure 2d
Gas evolution of bCN												The photoreduction of 13C-labeled CO2 of IL/Co-bCN							Four consecutive runs over IL/Co-bCN
	H2	Er±	CH4	Er±	CO	Er±			O2 evolution	Er±		m	Intensity						Time	Gas evolution of CO	Gas evolution of CH4		Time	Gas evolution of CO	Gas evolution of CH4		Time	Gas evolution of CO	Gas evolution of CH4		Time	Gas evolution of CO	Gas evolution of CH4
1	2.1	0.3	1.7	0.35	3.9	0.4		bCN	6.2	0.41		13	0.02						1	0	0		7	0	0		13	0	0		19	0	0
								Co-bCN	20.4	0.53		17	0.02						2	5.9	34		8	5.3	39.4		14	5.3	39.2		20	6	38.3
Gas evolution of Co-bCN								IL/bCN	12.5	0.64		29	0.9						3	13	82		9	12.9	83.3		15	13	82.3		21	12.5	83
	H2	Er±	CH4	Er±	CO	Er±		IL/Co-bCN	34.2	0.71		32	0.45						4	18.4	123		10	18.3	116.1		16	18.6	115.4		22	20.1	115.6
2	9.66	0.51	4.5	0.5	16.1	0.63													5	25.4	162		11	25.3	162		17	25.3	161		23	25.3	160
Gas evolution of IL/bCN
	H2	Er±	CH4	Er±	CO	Er±
3	0	0	2.86	0.42	12.3	0.59
Gas evolution of IL/Co-bCN
	H2	Er±	CH4	Er±	CO	Er±
4	0	0	6.3	0.65	40.5	0.8

## Sheet: Figure 3
Figure 3d												Figure 3e											Figure 3f
Normalized XANES spectra Co foil				Normalized XANES spectra Co-bCN				Normalized XANES spectra CoO				Fourier transformation of Co foil			Fourier transformation of Co-bCN				Fourier transformation of CoO				The EXAFS exp curves of Co-bCN				The EXAFS fitting curves of Co-bCN
Energy	Intensity			Energy	Intensity			Energy	Intensity			R	Fourier transform		R	Fourier transform			R	Fourier transform			R	FT			R	FT
7700.45	0.01057			7700.45	0.0074			7700.08	0.00665			0	0.02635		0	0.04164			0	0.07162			0	0.0228			0	0.03686
7701.43	0.01152			7701.43	0.00848			7700.77	0.00726			0.03068	0.02548		0.03068	0.04266			0.03068	0.07411			0.03068	0.02718			0.03068	0.03886
7702.45	0.01281			7702.45	0.00915			7701.47	0.00799			0.06136	0.02293		0.06136	0.04559			0.06136	0.08071			0.06136	0.03719			0.06136	0.04426
7703.46	0.01446			7703.46	0.01063			7702.16	0.00872			0.09204	0.01897		0.09204	0.05005			0.09204	0.08945			0.09204	0.04911			0.09204	0.05183
7704.42	0.01671			7704.42	0.01206			7702.9	0.0096			0.12272	0.01417		0.12272	0.0556			0.12272	0.09834			0.12272	0.0613			0.12272	0.06048
7705.44	0.02033			7705.44	0.01452			7703.55	0.01065			0.1534	0.00984		0.1534	0.06182			0.1534	0.10582			0.1534	0.07293			0.1534	0.06943
7706.43	0.02694			7706.43	0.01831			7704.28	0.0121			0.18408	0.00925		0.18408	0.06831			0.18408	0.11082			0.18408	0.08347			0.18408	0.07811
7707.42	0.04086			7707.42	0.0254			7704.98	0.01394			0.21476	0.01343		0.21476	0.07471			0.21476	0.11272			0.21476	0.09246			0.21476	0.08607
7708.41	0.06906			7708.41	0.03771			7705.72	0.01655			0.24544	0.01919		0.24544	0.08067			0.24544	0.11136			0.24544	0.09947			0.24544	0.09291
7709.42	0.11499			7709.42	0.04974			7706.38	0.02101			0.27612	0.02473		0.27612	0.08584			0.27612	0.10714			0.27612	0.10411			0.27612	0.0983
7710.43	0.1749			7710.43	0.05569			7707.12	0.02856			0.3068	0.02929		0.3068	0.08989			0.3068	0.10113			0.3068	0.10607			0.3068	0.10198
7711.45	0.23481			7711.45	0.05639			7707.79	0.03601			0.33748	0.03245		0.33748	0.09255			0.33748	0.09526			0.33748	0.10509			0.33748	0.10376
7712.42	0.27849			7712.42	0.05933			7708.49	0.04027			0.36816	0.03403		0.36816	0.09362			0.36816	0.09218			0.36816	0.10112			0.36816	0.10363
7713.42	0.30744			7713.42	0.07362			7709.17	0.04027			0.39884	0.03403		0.39884	0.09306			0.39884	0.09444			0.39884	0.09433			0.39884	0.10175
7714.42	0.32659			7714.42	0.10294			7709.91	0.0425			0.42951	0.03272		0.42951	0.09112			0.42951	0.10286			0.42951	0.08539			0.42951	0.09858
7715.44	0.34947			7715.44	0.15676			7710.59	0.04801			0.46019	0.03067		0.46019	0.08846			0.46019	0.11594			0.46019	0.07581			0.46019	0.09499
7716.44	0.38279			7716.44	0.23941			7711.31	0.05818			0.49087	0.02877		0.49087	0.08634			0.49087	0.131			0.49087	0.06863			0.49087	0.09228
7717.42	0.42615			7717.42	0.35164			7711.98	0.07473			0.52155	0.02813		0.52155	0.08671			0.52155	0.14534			0.52155	0.06844			0.52155	0.09216
7718.46	0.47619			7718.46	0.49299			7712.7	0.09964			0.55223	0.02947		0.55223	0.09178			0.55223	0.15685			0.55223	0.07867			0.55223	0.09626
7719.41	0.52125			7719.41	0.63014			7713.35	0.13009			0.58291	0.03262		0.58291	0.10306			0.58291	0.16423			0.58291	0.09843			0.58291	0.10541
7720.44	0.56875			7720.44	0.77713			7714.1	0.17401			0.61359	0.03668		0.61359	0.12067			0.61359	0.16725			0.61359	0.12461			0.61359	0.11931
7721.42	0.61228			7721.42	0.91012			7714.78	0.22992			0.64427	0.04064		0.64427	0.14362			0.64427	0.16715			0.64427	0.15447			0.64427	0.13688
7722.41	0.6558			7722.41	1.02774			7715.51	0.30234			0.67495	0.04377		0.67495	0.17045			0.67495	0.16718			0.67495	0.18604			0.67495	0.15674
7723.41	0.69907			7723.41	1.12328			7716.16	0.37365			0.70563	0.04579		0.70563	0.19971			0.70563	0.17252			0.70563	0.21782			0.70563	0.17757
7724.42	0.74003			7724.42	1.19193			7716.88	0.44516			0.73631	0.04695		0.73631	0.23			0.73631	0.18866			0.73631	0.24855			0.73631	0.19821
7725.42	0.77626			7725.42	1.22312			7717.56	0.51222			0.76699	0.04814		0.76699	0.26002			0.76699	0.21838			0.76699	0.27712			0.76699	0.21765
7726.44	0.80591			7726.44	1.22582			7718.26	0.58759			0.79767	0.05085		0.79767	0.28858			0.79767	0.26032			0.79767	0.30259			0.79767	0.23511
7727.45	0.82901			7727.45	1.20542			7718.93	0.68054			0.82835	0.05652		0.82835	0.31458			0.82835	0.3106			0.82835	0.3242			0.82835	0.25001
7728.44	0.84612			7728.44	1.17908			7719.66	0.80752			0.85903	0.06573		0.85903	0.33707			0.85903	0.36466			0.85903	0.34139			0.85903	0.26202
7729.44	0.85807			7729.44	1.15301			7720.34	0.93877			0.88971	0.07782		0.88971	0.35531			0.88971	0.41817			0.88971	0.35388			0.88971	0.27115
7730.43	0.86682			7730.43	1.12739			7721.06	1.05854			0.92039	0.09138		0.92039	0.36886			0.92039	0.46729			0.92039	0.36171			0.92039	0.27779
7731.43	0.87269			7731.43	1.10429			7721.71	1.14689			0.95107	0.1047		0.95107	0.37761			0.95107	0.50888			0.95107	0.36537			0.95107	0.28277
7732.42	0.87739			7732.42	1.08597			7722.46	1.22598			0.98175	0.11606		0.98175	0.38191			0.98175	0.54072			0.98175	0.36579			0.98175	0.28744
7733.47	0.88101			7733.47	1.07015			7723.12	1.30682			1.01243	0.12383		1.01243	0.38266			1.01243	0.56173			1.01243	0.36449			1.01243	0.29353
7734.41	0.8814			7734.41	1.05933			7723.83	1.40429			1.04311	0.1266		1.04311	0.38141			1.04311	0.57229			1.04311	0.3635			1.04311	0.30307
7735.41	0.87877			7735.41	1.04992			7724.51	1.48539			1.07379	0.12337		1.07379	0.38033			1.07379	0.57446			1.07379	0.36529			1.07379	0.31794
7736.41	0.87334			7736.41	1.04313			7725.26	1.51172			1.10447	0.11391		1.10447	0.38211			1.10447	0.57214			1.10447	0.37237			1.10447	0.33949
7737.45	0.86703			7737.45	1.0291			7725.94	1.47011			1.13515	0.09958		1.13515	0.38954			1.13515	0.57084			1.13515	0.38678			1.13515	0.36816
7738.44	0.86089			7738.44	1.01459			7726.66	1.37993			1.16583	0.08552		1.16583	0.40491			1.16583	0.57677			1.16583	0.40956			1.16583	0.40351
7739.41	0.85558			7739.41	0.99651			7726.69	1.37626			1.1965	0.0838		1.1965	0.42937			1.1965	0.59514			1.1965	0.44051			1.1965	0.44431
7740.46	0.85074			7740.46	0.97498			7727.33	1.27775			1.22718	0.10614		1.22718	0.4626			1.22718	0.62834			1.22718	0.47829			1.22718	0.48893
7741.46	0.84697			7741.46	0.95274			7728.09	1.18183			1.25786	0.14907		1.25786	0.50304			1.25786	0.67507			1.25786	0.52089			1.25786	0.53551
7742.42	0.84382			7742.42	0.93104			7728.74	1.11226			1.28854	0.20372		1.28854	0.54832			1.28854	0.7312			1.28854	0.56598			1.28854	0.58215
7743.46	0.84155			7743.46	0.90635			7729.49	1.06097			1.31922	0.26375		1.31922	0.59572			1.31922	0.79139			1.31922	0.61121			1.31922	0.62701
7744.43	0.84117			7744.43	0.88336			7730.17	1.02429			1.3499	0.32435		1.3499	0.64256			1.3499	0.85064			1.3499	0.65436			1.3499	0.6684
7745.42	0.84204			7745.42	0.86477			7730.91	0.98479			1.38058	0.38117		1.38058	0.68632			1.38058	0.90515			1.38058	0.69344			1.38058	0.70476
7746.45	0.84514			7746.45	0.84833			7731.57	0.93985			1.41126	0.42992		1.41126	0.72474			1.41126	0.95274			1.41126	0.72672			1.41126	0.73474
7747.42	0.84914			7747.42	0.83731			7732.31	0.88963			1.44194	0.46642		1.44194	0.75592			1.44194	0.99299			1.44194	0.75275			1.44194	0.75721
7748.45	0.85558			7748.45	0.8279			7732.98	0.85101			1.47262	0.48676		1.47262	0.77832			1.47262	1.02692			1.47262	0.77039			1.47262	0.77129
7749.43	0.86296			7749.43	0.82486			7733.01	0.84972			1.5033	0.48767		1.5033	0.79075			1.5033	1.05653			1.5033	0.77879			1.5033	0.77635
7750.45	0.87287			7750.45	0.82403			7733.66	0.82183			1.53398	0.46719		1.53398	0.79244			1.53398	1.084			1.53398	0.77746			1.53398	0.77203
7751.42	0.88362			7751.42	0.82693			7734.37	0.80427			1.56466	0.42598		1.56466	0.78302			1.56466	1.11081			1.56466	0.76619			1.56466	0.75825
7752.45	0.8959			7752.45	0.8334			7735.06	0.79852			1.59534	0.3708		1.59534	0.76252			1.59534	1.13691			1.59534	0.74511			1.59534	0.73522
7753.46	0.90874			7753.46	0.84281			7735.77	0.8033			1.62602	0.32314		1.62602	0.73133			1.62602	1.16031			1.62602	0.71465			1.62602	0.70341
7754.41	0.92145			7754.41	0.85331			7736.45	0.81821			1.6567	0.32929		1.6567	0.69025			1.6567	1.17721			1.6567	0.67553			1.6567	0.66357
7755.45	0.93372			7755.45	0.86623			7737.16	0.84201			1.68738	0.42758		1.68738	0.64039			1.68738	1.18257			1.68738	0.62874			1.68738	0.61667
7756.43	0.94464			7756.43	0.87823			7737.87	0.87178			1.71806	0.60466		1.71806	0.58318			1.71806	1.17088			1.71806	0.57551			1.71806	0.56392
7757.42	0.95337			7757.42	0.89394			7738.57	0.90176			1.74874	0.83427		1.74874	0.52031			1.74874	1.13709			1.74874	0.51727			1.74874	0.50674
7758.43	0.96093			7758.43	0.90752			7739.22	0.92444			1.77942	1.09987		1.77942	0.45371			1.77942	1.07729			1.77942	0.45565			1.77942	0.44671
7760.42	0.96558			7760.42	0.93151			7739.96	0.93669			1.8101	1.39068		1.8101	0.38555			1.8101	0.98926			1.8101	0.39246			1.8101	0.38565
7762.42	0.95816			7762.42	0.9518			7740.66	0.93646			1.84078	1.69781		1.84078	0.31827			1.84078	0.87284			1.84078	0.32969			1.84078	0.3256
7764.46	0.93908			7764.46	0.96751			7741.37	0.92598			1.87146	2.01282		1.87146	0.25469			1.87146	0.73005			1.87146	0.26962			1.87146	0.26893
7766.45	0.91502			7766.45	0.97729			7742.02	0.90955			1.90214	2.32725		1.90214	0.19845			1.90214	0.56517			1.90214	0.215			1.90214	0.21862
7768.45	0.8908			7768.45	0.98736			7742.74	0.89066			1.93282	2.63263		1.93282	0.15459			1.93282	0.38478			1.93282	0.16944			1.93282	0.17841
7770.41	0.87173			7770.41	0.99539			7743.41	0.87309			1.9635	2.92061		1.9635	0.12936			1.9635	0.19948			1.9635	0.13764			1.9635	0.15256
7772.44	0.85835			7772.44	0.99902			7744.12	0.85791			1.99418	3.18316		1.99418	0.1255			1.99418	0.07124			1.99418	0.12366			1.99418	0.14338
7774.46	0.85222			7774.46	1.0035			7744.79	0.84619			2.02485	3.41284		2.02485	0.13659			2.02485	0.20391			2.02485	0.1261			2.02485	0.14804
7776.42	0.84877			7776.42	1.00829			7745.53	0.83546			2.05553	3.60302		2.05553	0.15256			2.05553	0.36728			2.05553	0.13758			2.05553	0.15993
7778.46	0.84709			7778.46	1.01089			7746.21	0.82569			2.08621	3.74817		2.08621	0.16667			2.08621	0.5122			2.08621	0.15076			2.08621	0.17308
7780.46	0.84842			7780.46	1.01079			7746.91	0.81626			2.11689	3.84401		2.11689	0.17568			2.11689	0.63192			2.11689	0.16125			2.11689	0.18375
7782.44	0.85513			7782.44	1.01387			7747.58	0.80781			2.14757	3.88771		2.14757	0.17828			2.14757	0.72573			2.14757	0.16695			2.14757	0.19004
7784.43	0.86637			7784.43	1.01676			7748.32	0.80051			2.17825	3.87798		2.17825	0.17428			2.17825	0.79852			2.17825	0.16711			2.17825	0.19117
7786.44	0.8794			7786.44	1.01088			7748.98	0.79523			2.20893	3.81514		2.20893	0.16413			2.20893	0.86148			2.20893	0.16173			2.20893	0.18705
7788.42	0.89124			7788.42	1.00693			7749.67	0.7916			2.23961	3.7011		2.23961	0.14873			2.23961	0.93147			2.23961	0.15133			2.23961	0.17808
7790.43	0.90275			7790.43	1.00484			7749.72	0.79165			2.27029	3.53931		2.27029	0.12938			2.27029	1.02721			2.27029	0.13681			2.27029	0.16498
7792.41	0.91429			7792.41	1.00319			7750.34	0.78978			2.30097	3.33462		2.30097	0.1078			2.30097	1.1626			2.30097	0.11941			2.30097	0.14878
7794.43	0.92523			7794.43	0.99385			7751.1	0.78943			2.33165	3.09308		2.33165	0.08639			2.33165	1.34138			2.33165	0.10079			2.33165	0.13077
7796.46	0.93363			7796.46	0.98557			7751.77	0.79106			2.36233	2.82179		2.36233	0.06879			2.36233	1.55712			2.36233	0.08323			2.36233	0.1126
7798.44	0.94704			7798.44	0.98052			7752.48	0.79514			2.39301	2.52853		2.39301	0.06007			2.39301	1.79686			2.39301	0.0699			2.39301	0.09626
7800.41	0.96441			7800.41	0.97307			7753.16	0.80106			2.42369	2.22156		2.42369	0.06327			2.42369	2.045			2.42369	0.06431			2.42369	0.08415
								7753.89	0.80834			2.45437	1.90926		2.45437	0.07477			2.45437	2.28566			2.45437	0.06758			2.45437	0.07833
								7754.56	0.81626			2.48505	1.59986		2.48505	0.08885			2.48505	2.50403			2.48505	0.0768			2.48505	0.07918
								7755.32	0.82487			2.51573	1.30114		2.51573	0.1019			2.51573	2.68708			2.51573	0.08797			2.51573	0.08482
								7755.99	0.83281			2.54641	1.02015		2.54641	0.11204			2.54641	2.82418			2.54641	0.09829			2.54641	0.09247
								7756.7	0.84085			2.57709	0.76305		2.57709	0.11839			2.57709	2.90742			2.57709	0.10617			2.57709	0.09983
								7757.87	0.85251			2.60777	0.53505		2.60777	0.12056			2.60777	2.9319			2.60777	0.11076			2.60777	0.10544
								7758.85	0.86107			2.63845	0.34073		2.63845	0.11857			2.63845	2.89584			2.63845	0.11171			2.63845	0.10849
								7759.85	0.86997			2.66913	0.18625		2.66913	0.11268			2.66913	2.80057			2.66913	0.10899			2.66913	0.10861
								7760.87	0.88301			2.69981	0.09464		2.69981	0.10338			2.69981	2.65034			2.69981	0.10283			2.69981	0.10578
								7761.88	0.90345			2.73049	0.11176		2.73049	0.09134			2.73049	2.452			2.73049	0.09367			2.73049	0.10021
								7762.85	0.93071			2.76117	0.16407		2.76117	0.07741			2.76117	2.21452			2.76117	0.08216			2.76117	0.09234
								7763.87	0.96218			2.79184	0.20442		2.79184	0.06259			2.79184	1.94845			2.79184	0.06916			2.79184	0.08278
								7764.81	0.99324			2.82252	0.23093		2.82252	0.04822			2.82252	1.66531			2.82252	0.05579			2.82252	0.07233
								7765.83	1.02245			2.8532	0.2499		2.8532	0.03621			2.8532	1.37687			2.8532	0.04372			2.8532	0.06206
								7766.84	1.0477			2.88388	0.26923		2.88388	0.02947			2.88388	1.09462			2.88388	0.03543			2.88388	0.05326
								7767.82	1.06732			2.91456	0.29519		2.91456	0.02996			2.91456	0.82912			2.91456	0.0335			2.91456	0.04742
								7768.83	1.08221			2.94524	0.32996		2.94524	0.03518			2.94524	0.58968			2.94524	0.03754			2.94524	0.04559
								7769.76	1.0928			2.97592	0.37157		2.97592	0.04133			2.97592	0.38435			2.97592	0.0442			2.97592	0.04748
								7770.78	1.10271			3.0066	0.41573		3.0066	0.04628			3.0066	0.22141			3.0066	0.05073			3.0066	0.0516
								7771.8	1.11159			3.03728	0.45776		3.03728	0.04918			3.03728	0.11767			3.03728	0.05569			3.03728	0.05632
								7772.78	1.11616			3.06796	0.49366		3.06796	0.04989			3.06796	0.10406			3.06796	0.05844			3.06796	0.06042
								7773.73	1.11417			3.09864	0.52055		3.09864	0.04871			3.09864	0.1347			3.09864	0.05886			3.09864	0.06318
								7774.75	1.10533			3.12932	0.53681		3.12932	0.04646			3.12932	0.15456			3.12932	0.05723			3.12932	0.06422
								7775.74	1.09081			3.16	0.5421		3.16	0.04451			3.16	0.156			3.16	0.05428			3.16	0.06342
								7776.77	1.07312			3.19068	0.53724		3.19068	0.04469			3.19068	0.14478			3.19068	0.0513			3.19068	0.06083
								7777.73	1.05502			3.22136	0.52416		3.22136	0.04851			3.22136	0.13145			3.22136	0.05015			3.22136	0.05667
								7778.78	1.03545			3.25204	0.50571		3.25204	0.05621			3.25204	0.12793			3.25204	0.05264			3.25204	0.05129
								7779.78	1.01592			3.28272	0.48535		3.28272	0.06685			3.28272	0.13972			3.28272	0.05948			3.28272	0.04515
								7780.75	0.99745			3.3134	0.46667		3.3134	0.07918			3.3134	0.16189			3.3134	0.06995			3.3134	0.0389
								7781.79	0.97934			3.34408	0.45274		3.34408	0.09206			3.34408	0.18686			3.34408	0.08264			3.34408	0.03336
								7782.78	0.96452			3.37476	0.44534		3.37476	0.10461			3.37476	0.21089			3.37476	0.09621			3.37476	0.02951
								7783.76	0.95276			3.40544	0.44456		3.40544	0.11615			3.40544	0.23491			3.40544	0.10959			3.40544	0.02814
								7784.78	0.94177			3.43612	0.44893		3.43612	0.12616			3.43612	0.26328			3.43612	0.12191			3.43612	0.02925
								7785.77	0.93131			3.4668	0.45617		3.4668	0.13422			3.4668	0.30133			3.4668	0.13251			3.4668	0.03195
								7786.75	0.92092			3.49748	0.4641		3.49748	0.14008			3.49748	0.35232			3.49748	0.14089			3.49748	0.03514
								7787.79	0.90989			3.52816	0.47132		3.52816	0.14356			3.52816	0.41578			3.52816	0.14669			3.52816	0.03802
								7788.72	0.90052			3.55884	0.47765		3.55884	0.1446			3.55884	0.48802			3.55884	0.14967			3.55884	0.04006
								7789.77	0.89205			3.58952	0.48419		3.58952	0.14325			3.58952	0.5637			3.58952	0.14975			3.58952	0.04101
								7790.74	0.8854			3.62019	0.49316		3.62019	0.13962			3.62019	0.63708			3.62019	0.14695			3.62019	0.04075
								7791.72	0.88052			3.65087	0.50733		3.65087	0.13392			3.65087	0.7028			3.65087	0.14142			3.65087	0.03931
								7792.76	0.87751			3.68155	0.52927		3.68155	0.12641			3.68155	0.75635			3.68155	0.13343			3.68155	0.0368
								7793.69	0.87682			3.71223	0.56046		3.71223	0.11742			3.71223	0.79444			3.71223	0.12333			3.71223	0.03344
								7794.73	0.87864			3.74291	0.60084		3.74291	0.10735			3.74291	0.81518			3.74291	0.11161			3.74291	0.0295
								7795.65	0.88272			3.77359	0.64881		3.77359	0.09662			3.77359	0.81827			3.77359	0.0988			3.77359	0.02538
								7796.69	0.88932			3.80427	0.70175		3.80427	0.08572			3.80427	0.80507			3.80427	0.08556			3.80427	0.02159
								7797.65	0.89695			3.83495	0.75658		3.83495	0.07515			3.83495	0.7786			3.83495	0.07266			3.83495	0.01875
								7798.68	0.90607			3.86563	0.81026		3.86563	0.06551			3.86563	0.74342			3.86563	0.06101			3.86563	0.01747
								7799.65	0.91477			3.89631	0.86007		3.89631	0.05737			3.89631	0.70534			3.89631	0.05167			3.89631	0.01789
								7800.67	0.92311			3.92699	0.90383		3.92699	0.05127			3.92699	0.67073			3.92699	0.04567			3.92699	0.01949
												3.95767	0.93995		3.95767	0.04748			3.95767	0.64538			3.95767	0.04343			3.95767	0.02153
												3.98835	0.96751		3.98835	0.04586			3.98835	0.63296			3.98835	0.04427			3.98835	0.02344
												4.01903	0.98615		4.01903	0.04579			4.01903	0.63384			4.01903	0.04671			4.01903	0.02484
												4.04971	0.99613		4.04971	0.04647			4.04971	0.64518			4.04971	0.04936			4.04971	0.02554
												4.08039	0.99812		4.08039	0.04715			4.08039	0.66223			4.08039	0.05126			4.08039	0.02545
												4.11107	0.99322		4.11107	0.04729			4.11107	0.68016			4.11107	0.05185			4.11107	0.02459
												4.14175	0.9827		4.14175	0.04652			4.14175	0.69533			4.14175	0.05089			4.14175	0.02302
												4.17243	0.96795		4.17243	0.04467			4.17243	0.70592			4.17243	0.04833			4.17243	0.02086
												4.20311	0.95031		4.20311	0.04168			4.20311	0.71206			4.20311	0.04427			4.20311	0.01829
												4.23379	0.9309		4.23379	0.03762			4.23379	0.71565			4.23379	0.0389			4.23379	0.01553
												4.26447	0.91061		4.26447	0.03264			4.26447	0.71987			4.26447	0.0325			4.26447	0.0129
												4.29515	0.88997		4.29515	0.02699			4.29515	0.72844			4.29515	0.02547			4.29515	0.01082
												4.32583	0.86924		4.32583	0.02107			4.32583	0.74466			4.32583	0.01838			4.32583	0.00976
												4.35651	0.8484		4.35651	0.01566			4.35651	0.77044			4.35651	0.01239			4.35651	0.00992
												4.38719	0.82733		4.38719	0.0123			4.38719	0.80575			4.38719	0.01028			4.38719	0.01098
												4.41786	0.80581		4.41786	0.01295			4.41786	0.84875			4.41786	0.01356			4.41786	0.01238
												4.44854	0.78371		4.44854	0.01686			4.44854	0.89633			4.44854	0.01901			4.44854	0.01371
												4.47922	0.76102		4.47922	0.02184			4.47922	0.94491			4.47922	0.02449			4.47922	0.01471
												4.5099	0.73785		4.5099	0.0267			4.5099	0.99104			4.5099	0.02925			4.5099	0.01525
												4.54058	0.71446		4.54058	0.03088			4.54058	1.0318			4.54058	0.03298			4.54058	0.0153
												4.57126	0.69118		4.57126	0.03409			4.57126	1.065			4.57126	0.03553			4.57126	0.01486
												4.60194	0.66835		4.60194	0.03615			4.60194	1.08922			4.60194	0.03682			4.60194	0.01395
												4.63262	0.64625		4.63262	0.03698			4.63262	1.10375			4.63262	0.03688			4.63262	0.01266
												4.6633	0.62499		4.6633	0.03656			4.6633	1.10851			4.6633	0.03574			4.6633	0.01109
												4.69398	0.60453		4.69398	0.03492			4.69398	1.10387			4.69398	0.03352			4.69398	0.00935
												4.72466	0.58461		4.72466	0.03216			4.72466	1.09053			4.72466	0.03034			4.72466	0.0076
												4.75534	0.56481		4.75534	0.02842			4.75534	1.06935			4.75534	0.02637			4.75534	0.00604
												4.78602	0.54462		4.78602	0.02386			4.78602	1.04121			4.78602	0.0218			4.78602	0.00498
												4.8167	0.52352		4.8167	0.01873			4.8167	1.00687			4.8167	0.01681			4.8167	0.00465
												4.84738	0.50103		4.84738	0.01331			4.84738	0.96693			4.84738	0.01162			4.84738	0.00502
												4.87806	0.4768		4.87806	0.00814			4.87806	0.92178			4.87806	0.00655			4.87806	0.00573
												4.90874	0.45066		4.90874	0.00505			4.90874	0.87161			4.90874	0.00287			4.90874	0.00644
												4.93942	0.42262		4.93942	0.00722			4.93942	0.81647			4.93942	0.00519			4.93942	0.00699
												4.9701	0.39288		4.9701	0.01159			4.9701	0.75637			4.9701	0.00946			4.9701	0.00728
												5.00078	0.3618		5.00078	0.01591			5.00078	0.6914			5.00078	0.01352			5.00078	0.00729
												5.03146	0.32988		5.03146	0.01969			5.03146	0.62193			5.03146	0.01713			5.03146	0.00702
												5.06214	0.29771		5.06214	0.02273			5.06214	0.5488			5.06214	0.02018			5.06214	0.00649
												5.09282	0.26591		5.09282	0.02495			5.09282	0.47373			5.09282	0.02265			5.09282	0.00575
												5.1235	0.23514		5.1235	0.02633			5.1235	0.40003			5.1235	0.02453			5.1235	0.00486
												5.15418	0.20599		5.15418	0.0269			5.15418	0.33392			5.15418	0.02583			5.15418	0.00388
												5.18486	0.17899		5.18486	0.02674			5.18486	0.28642			5.18486	0.02659			5.18486	0.0029
												5.21553	0.15456		5.21553	0.02597			5.21553	0.27215			5.21553	0.02684			5.21553	0.00206
												5.24621	0.13299		5.24621	0.02472			5.24621	0.29818			5.24621	0.02661			5.24621	0.00159
												5.27689	0.11444		5.27689	0.02316			5.27689	0.35553			5.27689	0.02594			5.27689	0.00172
												5.30757	0.09893		5.30757	0.02146			5.30757	0.42967			5.30757	0.02488			5.30757	0.00219
												5.33825	0.08631		5.33825	0.01976			5.33825	0.50971			5.33825	0.02345			5.33825	0.0027
												5.36893	0.07634		5.36893	0.01819			5.36893	0.5886			5.36893	0.02169			5.36893	0.00311
												5.39961	0.06867		5.39961	0.01679			5.39961	0.66152			5.39961	0.01962			5.39961	0.00337
												5.43029	0.0629		5.43029	0.01554			5.43029	0.7249			5.43029	0.01728			5.43029	0.00347
												5.46097	0.0586		5.46097	0.01436			5.46097	0.77592			5.46097	0.01471			5.46097	0.00341
												5.49165	0.05538		5.49165	0.01314			5.49165	0.81243			5.49165	0.01194			5.49165	0.0032
												5.52233	0.05288		5.52233	0.01175			5.52233	0.83286			5.52233	0.00906			5.52233	0.00288
												5.55301	0.05077		5.55301	0.01012			5.55301	0.83622			5.55301	0.00618			5.55301	0.00246
												5.58369	0.04879		5.58369	0.00822			5.58369	0.8222			5.58369	0.00359			5.58369	0.00198
												5.61437	0.04676		5.61437	0.00609			5.61437	0.79114			5.61437	0.00262			5.61437	0.00147
												5.64505	0.04457		5.64505	0.00395			5.64505	0.74403			5.64505	0.00435			5.64505	0.000985905
												5.67573	0.04219		5.67573	0.00278			5.67573	0.6825			5.67573	0.00678			5.67573	0.000587421
												5.70641	0.03972		5.70641	0.00406			5.70641	0.60879			5.70641	0.00913			5.70641	0.000450361
												5.73709	0.03732		5.73709	0.00652			5.73709	0.52564			5.73709	0.01121			5.73709	0.000626532
												5.76777	0.03523		5.76777	0.00914			5.76777	0.43628			5.76777	0.0129			5.76777	0.000858343
												5.79845	0.03369		5.79845	0.0116			5.79845	0.34437			5.79845	0.01415			5.79845	0.00104
												5.82913	0.03287		5.82913	0.01374			5.82913	0.25424			5.82913	0.01491			5.82913	0.00114
												5.85981	0.03278		5.85981	0.01541			5.85981	0.17187			5.85981	0.01515			5.85981	0.00115
												5.89049	0.0333		5.89049	0.01654			5.89049	0.10953			5.89049	0.01487			5.89049	0.0011
												5.92117	0.03419		5.92117	0.01706			5.92117	0.09387			5.92117	0.01407			5.92117	0.000974405
												5.95185	0.03526		5.95185	0.01692			5.95185	0.12491			5.95185	0.0128			5.95185	0.000801815
												5.98253	0.03645		5.98253	0.01615			5.98253	0.16623			5.98253	0.0111			5.98253	0.000595671
												6.0132	0.03784		6.0132	0.01475			6.0132	0.20142			6.0132	0.00905			6.0132	0.000373888

## Sheet: Figure 4
Figure 4a																Figure 4b																Figure 4c									Figure 4d						Figure 4e
Electrochemical reduction curves of CN					Electrochemical reduction curves of bCN					Electrochemical reduction curves of IL/bCN						Electrochemical oxidation curves of CN					Electrochemical oxidation curves of bCN					Electrochemical oxidation curves of Co-bCN						TAS spectra of Co-bCN			TAS spectra of bCN			TAS spectra of IL/bCN			TAS spectra of IL/Co-bCN			TAS spectra of IL/Co-bCN			Electron transfer rates
in the CO2-bubbled system					in the CO2-bubbled system					in the CO2-bubbled system						in the N2-bubbled system					in the N2-bubbled system					in the N2-bubbled system						s	ΔA		s	ΔA		s	ΔA		under N2/H2O vapour			under CO2/H2O vapour			on IL/Co-bCN
Potential	Current density				Potential	Current density				Potential	Current density					Potential	Current density				Potential	Current density				Potential	Current density					-0.000999	0.04317		-0.000999	-0.00705		-0.000999	-0.02015		s	ΔA		s	ΔA		mmol	s-1
vs Ag/AgCl					vs Ag/AgCl					vs Ag/AgCl						vs Ag/AgCl					vs Ag/AgCl					vs Ag/AgCl						-0.0009989	0.02845		-0.0009989	-0.01518		-0.0009989	-0.01074		-0.000999	-0.000102591		-0.000999	0.00152		0	0.0876
-0.507	-0.00207				-0.501	-0.0011				-0.503	-0.0002					0.5	0.01				0.5	0.01				0.5	0.595					-0.0009988	0.00583		-0.0009988	-0.03217		-0.0009988	0.01965		-0.0009989	-0.00794		-0.0009989	0.00664		0.125	0.576
-0.517	-0.00211				-0.511	-0.0012				-0.513	-0.0004					0.51	0.01				0.51	0.01				0.51	0.595					-0.0009987	-0.07569		-0.0009987	-0.02331		-0.0009987	-0.02666		-0.0009988	-0.00136		-0.0009988	0.00175		0.25	0.8922
-0.527	-0.00215				-0.521	-0.0014				-0.523	-0.0006					0.52	0.01				0.52	0.01				0.52	0.595					-0.0009986	-0.00679		-0.0009986	0.0166		-0.0009986	0.000836328		-0.0009987	-0.00219		-0.0009987	-0.000590188		0.375	1.37
-0.537	-0.00219				-0.531	-0.0017				-0.533	-0.0008					0.53	0.01				0.53	0.01				0.53	0.595					-0.0009985	-0.01626		-0.0009985	0.007		-0.0009985	-0.01581		-0.0009986	-0.00313		-0.0009986	0.00252		0.5	1.7241
-0.547	-0.00224				-0.541	-0.0019				-0.543	-0.001					0.54	0.01				0.54	0.01				0.54	0.595					-0.0009984	0.00162		-0.0009984	-0.00261		-0.0009984	-0.00423		-0.0009985	0.0023		-0.0009985	0.000410738		0.625	2.1667
-0.557	-0.00228				-0.551	-0.002				-0.553	-0.0013					0.55	0.01				0.55	0.01				0.55	0.595					-0.0009983	0.0174		-0.0009983	0.00478		-0.0009983	0.00156		-0.0009984	0.00188		-0.0009984	-0.0017
-0.567	-0.00233				-0.561	-0.0022				-0.563	-0.0014					0.56	0.01				0.56	0.01				0.56	0.595					-0.0009982	0.04686		-0.0009982	0.01143		-0.0009982	0.0059		-0.0009983	-0.00136		-0.0009983	-0.000145331
-0.577	-0.00238				-0.571	-0.0024				-0.573	-0.0016					0.57	0.01				0.57	0.01				0.57	0.595					-0.0009981	-0.04519		-0.0009981	-0.02626		-0.0009981	0.00156		-0.0009982	-0.00669		-0.0009982	0.00697
-0.587	-0.00243				-0.581	-0.0025				-0.583	-0.0017					0.58	0.01				0.58	0.01				0.58	0.595					-0.000998	0.09736		-0.000998	-0.01665		-0.000998	0.024		-0.0009981	-0.00313		-0.0009981	0.0043
-0.597	-0.00249				-0.591	-0.0026				-0.593	-0.0018					0.59	0.01				0.59	0.01				0.59	0.595					-0.0009979	-0.04045		-0.0009979	-0.01518		-0.0009979	0.01676		-0.000998	0.00136		-0.000998	0.000966801
-0.607	-0.00255				-0.601	-0.0025				-0.603	-0.0019					0.6	0.01				0.6	0.01				0.6	0.595					-0.0009978	0.04843		-0.0009978	0.00921		-0.0009978	0.01169		-0.0009979	-0.000102593		-0.0009979	0.00364
-0.617	-0.00262				-0.611	-0.0023				-0.613	-0.0015					0.61	0.01				0.61	0.01				0.61	0.595					-0.0009977	-0.00574		-0.0009977	0.00404		-0.0009977	-0.01002		-0.0009978	0.00356		-0.0009978	-0.00192
-0.627	-0.0027				-0.621	-0.0021				-0.623	-0.0014					0.62	0.01				0.62	0.01				0.62	0.595					-0.0009976	0.00846		-0.0009976	0.03952		-0.0009976	0.00373		-0.0009977	-0.00157		-0.0009977	0.00308
-0.637	-0.00279				-0.631	-0.0024				-0.633	-0.0013					0.63	0.01				0.63	0.01				0.63	0.595					-0.0009975	-0.03309		-0.0009975	0.01217		-0.0009975	0.00373		-0.0009976	-0.0024		-0.0009976	-0.00025655
-0.647	-0.0029				-0.641	-0.0026				-0.643	-0.0016					0.64	0.01				0.64	0.01				0.64	0.595					-0.0009974	0.06632		-0.0009974	-0.00631		-0.0009974	-0.01291		-0.0009975	-0.00261		-0.0009975	-0.00159
-0.657	-0.00303				-0.651	-0.0027				-0.653	-0.0017					0.65	0.01				0.65	0.01				0.65	0.595					-0.0009973	0.01109		-0.0009973	-0.00113		-0.0009973	0.01965		-0.0009974	-0.00596		-0.0009974	-0.00148
-0.667	-0.00319				-0.661	-0.0026				-0.663	-0.0018					0.66	0.01				0.66	0.01				0.66	0.595					-0.0009972	-0.02941		-0.0009972	0.000344433		-0.0009972	-0.01436		-0.0009973	-0.00125		-0.0009973	0.00175
-0.677	-0.00338				-0.671	-0.0028				-0.673	-0.0017					0.67	0.01				0.67	0.01				0.67	0.595					-0.0009971	0.02161		-0.0009971	0.01069		-0.0009971	0.000836345		-0.0009972	-0.00585		-0.0009972	0.00486
-0.687	-0.00361				-0.681	-0.0028				-0.683	-0.0018					0.68	0.01				0.68	0.01				0.68	0.595					-0.000997	0.06842		-0.000997	0.00995		-0.000997	-0.01002		-0.0009971	-0.000207125		-0.0009971	-0.00315
-0.697	-0.00386				-0.691	-0.003				-0.693	-0.0019					0.69	0.01				0.69	0.01				0.69	0.595					-0.0009969	-0.03887		-0.0009969	-0.00557		-0.0009969	-0.01074		-0.000997	-0.00721		-0.000997	-0.00682
-0.707	-0.00416				-0.701	-0.0032				-0.703	-0.002					0.7	0.01				0.7	0.01				0.7	0.595					-0.0009968	-0.07516		-0.0009968	-0.04326		-0.0009968	-0.01219		-0.0009969	0.0023		-0.0009969	0.00386
-0.717	-0.00448				-0.711	-0.0032				-0.713	-0.0022					0.71	0.01				0.71	0.01				0.71	0.595					-0.0009967	0.00688		-0.0009967	-0.01739		-0.0009967	-0.00423		-0.0009968	-0.0069		-0.0009968	-0.00426
-0.727	-0.00485				-0.721	-0.0034				-0.723	-0.0024					0.72	0.01				0.72	0.01				0.72	0.59501					-0.0009966	-0.03572		-0.0009966	-0.02257		-0.0009966	0.0088		-0.0009967	1.94325e-06		-0.0009967	-0.00715
-0.737	-0.00526				-0.731	-0.0036				-0.733	-0.0024					0.73	0.01				0.73	0.01				0.73	0.59557					-0.0009965	-0.0252		-0.0009965	0.00921		-0.0009965	0.00518		-0.0009966	-0.0024		-0.0009966	0.00441
-0.747	-0.00571				-0.741	-0.0038				-0.743	-0.0026					0.74123	0.01				0.74123	0.01				0.74123	0.59604					-0.0009964	-0.00364		-0.0009964	0.01217		-0.0009964	-0.0216		-0.0009965	0.00115		-0.0009965	-0.00537
-0.757	-0.00621				-0.751	-0.004				-0.753	-0.0028					0.75	0.01				0.75	0.01				0.75	0.59668					-0.0009963	-0.13142		-0.0009963	-0.01813		-0.0009963	-0.01074		-0.0009964	0.00209		-0.0009964	0.00664
-0.767	-0.00676				-0.761	-0.0042				-0.763	-0.003					0.76	0.01				0.76	0.01				0.76	0.59724					-0.0009962	0.00899		-0.0009962	0.01217		-0.0009962	0.00228		-0.0009963	-0.00533		-0.0009963	0.00508
-0.777	-0.00735				-0.771	-0.0046				-0.773	-0.0032					0.77	0.01				0.77	0.01				0.77	0.59724					-0.0009961	-0.01626		-0.0009961	0.01439		-0.0009961	0.02038		-0.0009962	-0.00136		-0.0009962	0.00608
-0.787	-0.00798				-0.781	-0.0048				-0.783	-0.0034					0.78	0.01				0.78	0.01				0.78	0.59724					-0.000996	0.0416		-0.000996	0.00921		-0.000996	-0.000611131		-0.0009961	-0.00575		-0.0009961	0.00542
-0.797	-0.00865				-0.791	-0.0052				-0.793	-0.0038					0.79	0.01				0.79	0.01				0.79	0.59779					-0.0009959	-0.02362		-0.0009959	-0.01444		-0.0009959	0.00446		-0.000996	-0.00355		-0.000996	-0.000145339
-0.807	-0.00935				-0.801	-0.0056				-0.803	-0.004					0.8	0.01				0.8	0.01				0.8	0.59835					-0.0009958	-0.05623		-0.0009958	-0.01296		-0.0009958	0.00952		-0.0009959	0.00209		-0.0009959	0.00619
-0.817	-0.0101				-0.811	-0.0062				-0.813	-0.0044					0.81	0.01				0.81	0.01				0.81	0.5989					-0.0009957	0.02319		-0.0009957	0.00404		-0.0009957	-0.01581		-0.0009958	-0.00627		-0.0009958	0.00208
-0.827	-0.01091				-0.821	-0.0066				-0.823	-0.005					0.82	0.01				0.82	0.01				0.82	0.59946					-0.0009956	-0.05044		-0.0009956	0.00774		-0.0009956	-0.03101		-0.0009957	0.00282		-0.0009957	0.0053
-0.837	-0.01176				-0.831	-0.0072				-0.833	-0.0054					0.83	0.01				0.83	0.01				0.83	0.60057					-0.0009955	-0.03414		-0.0009955	0.0203		-0.0009955	-0.000611131		-0.0009956	0.0023		-0.0009956	0.00631
-0.847	-0.01264				-0.841	-0.0078				-0.843	-0.006					0.84	0.01				0.84	0.01				0.84	0.60168					-0.0009954	-0.04624		-0.0009954	0.01734		-0.0009954	0.0088		-0.0009955	-0.00627		-0.0009955	0.00152
-0.857	-0.01357				-0.851	-0.0086				-0.853	-0.0068					0.85	0.01				0.85	0.01				0.85	0.6028					-0.0009953	-0.01626		-0.0009953	-0.00852		-0.0009953	0.00373		-0.0009954	0.00377		-0.0009954	-0.000256547
-0.867	-0.0145				-0.861	-0.0094				-0.863	-0.0076					0.86	0.01				0.86	0.01				0.86	0.60391					-0.0009952	-0.02205		-0.0009952	0.00404		-0.0009952	-0.01943		-0.0009953	-0.00125		-0.0009953	-0.000367763
-0.877	-0.01544				-0.871	-0.0102				-0.873	-0.0086					0.86949	0.01				0.86949	0.01				0.86949	0.60495					-0.0009951	0.02161		-0.0009951	0.01365		-0.0009951	-0.00785		-0.0009952	0.01014		-0.0009952	-0.00025655
-0.887	-0.01639				-0.881	-0.0112				-0.883	-0.0096					0.87695	0.01				0.87695	0.01				0.87695	0.60604					-0.000995	0.0032		-0.000995	0.000344415		-0.000995	-0.01798		-0.0009951	0.00429		-0.0009951	-0.000367761
-0.897	-0.01736				-0.891	-0.0122				-0.893	-0.0108					0.8857	0.01				0.8857	0.01				0.8857	0.60686					-0.0009949	-0.01679		-0.0009949	0.03656		-0.0009949	0.01024		-0.000995	0.00188		-0.000995	-0.00826
-0.907	-0.01836				-0.901	-0.0132				-0.903	-0.0122					0.89576	0.01				0.89576	0.01				0.89576	0.60761					-0.0009948	-0.02783		-0.0009948	0.01439		-0.0009948	-0.0216		-0.0009949	-0.000729813		-0.0009949	-0.00237
-0.917	-0.01942				-0.911	-0.0144				-0.913	-0.0136					0.90522	0.01				0.90522	0.01				0.90522	0.60761					-0.0009947	-0.00574		-0.0009947	-0.02848		-0.0009947	-0.02884		-0.0009948	0.000420095		-0.0009948	-0.000367766
-0.927	-0.02055				-0.921	-0.0158				-0.923	-0.0154					0.91729	0.01				0.91729	0.01				0.91729	0.60878					-0.0009946	0.0053		-0.0009946	0.024		-0.0009946	-0.0339		-0.0009947	-0.00209		-0.0009947	-0.01015
-0.937	-0.02177				-0.931	-0.0172				-0.933	-0.0172					0.92747	0.01				0.92747	0.01				0.92747	0.6096					-0.0009945	-0.05728		-0.0009945	0.04987		-0.0009945	-0.01074		-0.0009946	0.0023		-0.0009946	-0.000145333
-0.947	-0.02308				-0.941	-0.0186				-0.943	-0.019					0.94	0.01				0.94	0.01				0.94	0.6098					-0.0009944	-0.04045		-0.0009944	-0.0307		-0.0009944	-0.0368		-0.0009945	0.00345		-0.0009945	0.00163
-0.957	-0.02451				-0.951	-0.0202				-0.953	-0.021					0.95	0.01				0.95	0.01				0.95	0.61					-0.0009943	0.06422		-0.0009943	-0.0137		-0.0009943	-0.01726		-0.0009944	0.00251		-0.0009944	-0.00226
-0.967	-0.02605				-0.961	-0.0218				-0.963	-0.023					0.96	0.01				0.96	0.01				0.96	0.61					-0.0009942	0.02634		-0.0009942	0.007		-0.0009942	0.03268		-0.0009943	-0.00167		-0.0009943	-0.00682
-0.977	-0.02773				-0.971	-0.0234				-0.973	-0.0252					0.97	0.01				0.97	0.01				0.97	0.61					-0.0009941	-0.06149		-0.0009941	0.03065		-0.0009941	0.00228		-0.0009942	-0.00543		-0.0009942	0.00319
-0.987	-0.02951				-0.981	-0.0252				-0.983	-0.0274					0.98	0.01				0.98	0.01				0.98	0.61					-0.000994	0.01582		-0.000994	-0.02848		-0.000994	-0.00206		-0.0009941	0.00607		-0.0009941	0.00085559
-0.997	-0.03143				-0.991	-0.0268				-0.993	-0.0296					0.99	0.01				0.99	0.01				0.99	0.61					-0.0009939	-0.01836		-0.0009939	-0.02257		-0.0009939	-0.01291		-0.000994	-0.00407		-0.000994	-0.00304
-1.007	-0.03349				-1.001	-0.0286				-1.003	-0.032					1	0.01				1	0.01				1	0.61					-0.0009938	-0.0657		-0.0009938	-0.00409		-0.0009938	0.0059		-0.0009939	-0.000207132		-0.0009939	-0.00782
-1.017	-0.0357				-1.011	-0.0304				-1.013	-0.0342					1.01	0.01				1.01	0.01				1.01	0.61					-0.0009937	-0.05413		-0.0009937	0.02917		-0.0009937	0.00301		-0.0009938	-0.00491		-0.0009938	-0.00248
-1.027	-0.03805				-1.021	-0.032				-1.023	-0.0366					1.02	0.01				1.02	0.01				1.02	0.61					-0.0009936	-0.02993		-0.0009936	-0.00926		-0.0009936	-0.00206		-0.0009937	-0.00533		-0.0009937	-0.000367758
-1.037	-0.04054				-1.031	-0.0338				-1.033	-0.039					1.03	0.01				1.03	0.01				1.03	0.6111					-0.0009935	0.0174		-0.0009935	0.0203		-0.0009935	0.00518		-0.0009936	0.00167		-0.0009936	-0.000367758
-1.047	-0.0432				-1.041	-0.0354				-1.043	-0.0414					1.04	0.01				1.04	0.01				1.04	0.61288					-0.0009934	0.01267		-0.0009934	0.01882		-0.0009934	0.04933		-0.0009935	-0.0046		-0.0009935	-0.00148
-1.057	-0.04535				-1.051	-0.0372				-1.053	-0.044					1.05	0.01				1.05	0.01				1.05	0.61377					-0.0009933	-0.00942		-0.0009933	0.02178		-0.0009933	0.00663		-0.0009934	0.00251		-0.0009934	-0.00504
-1.067	-0.04704				-1.061	-0.039				-1.063	-0.0462					1.06	0.01				1.06	0.01				1.06	0.61555					-0.0009932	0.00478		-0.0009932	-0.00261		-0.0009932	0.00518		-0.0009933	0.00471		-0.0009933	0.000299524
-1.077	-0.04945				-1.071	-0.0408				-1.073	-0.0486					1.07	0.01				1.07	0.01				1.07	0.61732					-0.0009931	-0.03782		-0.0009931	-0.00261		-0.0009931	0.01748		-0.0009932	0.0023		-0.0009932	-0.00448
-1.087	-0.05205				-1.081	-0.0426				-1.083	-0.0514					1.08	0.01				1.08	0.01				1.08	0.62197					-0.000993	-0.03625		-0.000993	-0.00187		-0.000993	-0.02739		-0.0009931	0.00387		-0.0009931	0.00341
-1.097	-0.05422				-1.091	-0.0446				-1.093	-0.0542					1.09	0.01				1.09	0.01				1.09	0.62642					-0.0009929	-0.03519		-0.0009929	0.0033		-0.0009929	-0.03969		-0.000993	0.0023		-0.000993	-0.0027
-1.107	-0.05794				-1.101	-0.047				-1.103	-0.0571					1.1	0.01				1.1	0.01				1.1	0.63					-0.0009928	-0.0089		-0.0009928	0.00921		-0.0009928	-0.0064		-0.0009929	0.00408		-0.0009929	-0.00515
-1.117	-0.06047				-1.10849	-0.04771				-1.113	-0.05983					1.11	0.01				1.11	0.01				1.11	0.63469					-0.0009927	-0.07464		-0.0009927	-0.01444		-0.0009927	0.00518		-0.0009928	0.00272		-0.0009928	0.00175
-1.127	-0.06384				-1.1163	-0.04947				-1.12659	-0.06375					1.12	0.01				1.12	0.01				1.12	0.64					-0.0009926	-0.08936		-0.0009926	-0.00409		-0.0009926	-0.0064		-0.0009927	0.00167		-0.0009927	-0.000701404
-1.13419	-0.06415				-1.12714	-0.05259				-1.14044	-0.06871					1.13	0.01				1.13	0.01				1.13	0.64645					-0.0009925	-0.01889		-0.0009925	0.00626		-0.0009925	-0.00351		-0.0009926	0.000838234		-0.0009926	0.00108
-1.147	-0.06754				-1.13924	-0.05576				-1.15592	-0.07382					1.14	0.01				1.14	0.01				1.14	0.65377					-0.0009924	0.0558		-0.0009924	0.01734		-0.0009924	-0.01653		-0.0009925	-0.0023		-0.0009925	0.00597
-1.157	-0.07075				-1.15146	-0.05949				-1.17167	-0.07949					1.15	0.01				1.15	0.01				1.15	0.66					-0.0009923	-0.07306		-0.0009923	-0.00335		-0.0009923	0.00952		-0.0009924	-0.00407		-0.0009924	0.00375
-1.167	-0.07415				-1.16293	-0.06347				-1.18449	-0.08369					1.16	0.01				1.16	0.01				1.16	0.67					-0.0009922	0.03528		-0.0009922	-0.00409		-0.0009922	0.0088		-0.0009923	-0.00146		-0.0009923	-0.00771
-1.177	-0.07819				-1.17225	-0.06694				-1.19713	-0.08861					1.17	0.01				1.17	0.01				1.17	0.68					-0.0009921	0.06106		-0.0009921	0.00626		-0.0009921	0.03268		-0.0009922	0.00147		-0.0009922	-0.00537
-1.187	-0.08233				-1.18082	-0.06951				-1.20233	-0.09157					1.18	0.01				1.18	0.01				1.18	0.69					-0.000992	0.02792		-0.000992	-0.01887		-0.000992	-0.00568		-0.0009921	-0.00282		-0.0009921	-3.41222e-05
-1.197	-0.08684				-1.19014	-0.07293				-1.20772	-0.09415					1.19	0.01				1.19	0.01				1.19	0.7					-0.0009919	-0.04939		-0.0009919	0.0033		-0.0009919	-0.00133		-0.000992	-0.00115		-0.000992	-0.00626
-1.20679	-0.09089				-1.19808	-0.0758				-1.21608	-0.09811					1.19972	0.01				1.19972	0.01				1.19972	0.71221					-0.0009918	0.01425		-0.0009918	-0.02405		-0.0009918	0.00301		-0.0009919	0.00335		-0.0009919	-0.00704
-1.217	-0.09568				-1.20879	-0.07867				-1.22258	-0.10146					1.21	0.01				1.21	0.01				1.21	0.73					-0.0009917	-0.06517		-0.0009917	0.01143		-0.0009917	0.00663		-0.0009918	0.0023		-0.0009918	-0.00493
-1.227	-0.09959				-1.221	-0.0832				-1.22778	-0.10434					1.22	0.01				1.22	0.01				1.22	0.75					-0.0009916	-0.0373		-0.0009916	-0.03809		-0.0009916	0.00228		-0.0009917	-0.00502		-0.0009917	-0.00104
-1.237	-0.104				-1.231	-0.0862				-1.23726	-0.10926					1.22897	0.01				1.22897	0.01				1.22897	0.7669					-0.0009915	0.00846		-0.0009915	0.00921		-0.0009915	0.00373		-0.0009916	0.00147		-0.0009916	-0.00215
-1.247	-0.10921				-1.241	-0.0892				-1.243	-0.11268					1.24059	0.01				1.24059	0.01				1.24059	0.78723					-0.0009914	0.00741		-0.0009914	-0.03883		-0.0009914	-0.01943		-0.0009915	-0.00345		-0.0009915	0.0023
-1.257	-0.11484				-1.251	-0.0926				-1.253	-0.11695					1.25121	0.01				1.25121	0.01				1.25121	0.80841					-0.0009913	-0.0394		-0.0009913	0.02326		-0.0009913	-0.00423		-0.0009914	-0.00157		-0.0009914	0.00319
-1.267	-0.12123				-1.261	-0.096				-1.263	-0.1216					1.26	0.01				1.26	0.01				1.26	0.83					-0.0009912	-0.01258		-0.0009912	-0.01592		-0.0009912	0.03196		-0.0009913	0.00575		-0.0009913	-0.00259
-1.27592	-0.12563				-1.271	-0.1				-1.273	-0.1262					1.27073	0.02				1.27073	0.01146				1.27073	0.86					-0.0009911	-0.01363		-0.0009911	0.01513		-0.0009911	-0.04765		-0.0009912	-0.000625276		-0.0009912	0.0033
-1.287	-0.13186				-1.281	-0.1044				-1.283	-0.1316					1.27911	0.02				1.27911	0.01206				1.27911	0.88415					-0.000991	-0.00364		-0.000991	-0.02774		-0.000991	0.01242		-0.0009911	0.00659		-0.0009911	0.00542
-1.297	-0.13844				-1.291	-0.109				-1.293	-0.1374					1.28904	0.02				1.28904	0.01206				1.28904	0.92					-0.0009909	0.0195		-0.0009909	-0.00926		-0.0009909	-0.02232		-0.000991	-0.0046		-0.000991	-0.0096
-1.307	-0.14452				-1.301	-0.114				-1.303	-0.1438					1.29873	0.02				1.29873	0.01075				1.29873	0.94857					-0.0009908	0.000570134		-0.0009908	0.041		-0.0009908	-0.01364		-0.0009909	0.00554		-0.0009909	0.00264
-1.317	-0.15169				-1.311	-0.1196				-1.313	-0.151					1.30964	0.02				1.30964	0.01182				1.30964	0.99					-0.0009907	-0.11881		-0.0009907	-0.01222		-0.0009907	-0.01436		-0.0009908	-0.000102596		-0.0009908	-0.00226
-1.327	-0.15832				-1.321	-0.1254				-1.323	-0.1586					1.32	0.02				1.32	0.01229				1.32	1.03					-0.0009906	0.07474		-0.0009906	0.00552		-0.0009906	0.03341		-0.0009907	0.00282		-0.0009907	0.00352
-1.337	-0.1648				-1.331	-0.1316				-1.333	-0.167					1.33	0.02				1.33	0.01383				1.33	1.08					-0.0009905	-0.02941		-0.0009905	-0.02552		-0.0009905	-0.03245		-0.0009906	0.00282		-0.0009906	0.00219
-1.347	-0.17216				-1.341	-0.1382				-1.343	-0.1762					1.34	0.02				1.34	0.01383				1.34	1.13					-0.0009904	-0.07148		-0.0009904	-0.05804		-0.0009904	-0.00785		-0.0009905	0.000524629		-0.0009905	0.00186
-1.357	-0.18008				-1.351	-0.1456				-1.353	-0.1862					1.35	0.02				1.35	0.01537				1.35	1.18					-0.0009903	0.0558		-0.0009903	0.00478		-0.0009903	0.01893		-0.0009904	0.00199		-0.0009904	0.00141
-1.367	-0.1872				-1.361	-0.1532				-1.363	-0.197					1.36	0.03				1.36	0.01763				1.36	1.24					-0.0009902	-0.00627		-0.0009902	-0.00261		-0.0009902	0.01676		-0.0009903	-0.00219		-0.0009903	0.00163
-1.377	-0.19516				-1.371	-0.1614				-1.373	-0.2088					1.37	0.03				1.37	0.01917				1.37	1.31					-0.0009901	0.10788		-0.0009901	-0.02552		-0.0009901	0.03558		-0.0009902	-0.00428		-0.0009902	0.00297
-1.387	-0.20455				-1.381	-0.1704				-1.383	-0.2216					1.38	0.03				1.38	0.02209				1.38	1.38					-0.00099	-0.04676		-0.00099	-0.06395		-0.00099	0.000112598		-0.0009901	-0.00512		-0.0009901	-0.00571
-1.397	-0.21604				-1.391	-0.1798				-1.393	-0.2352					1.39	0.03				1.39	0.02841				1.39	1.45					-0.0009899	-0.10934		-0.0009899	0.00921		-0.0009899	-0.01291		-0.00099	0.000211021		-0.00099	7.70967e-05
-1.407	-0.22674				-1.401	-0.19				-1.403	-0.25					1.4	0.04				1.4	0.03848				1.4	1.53					-0.0009898	-0.11565		-0.0009898	-0.02774		-0.0009898	0.0088		-0.0009899	-0.000834347		-0.0009899	0.00375
-1.417	-0.23853				-1.411	-0.2008				-1.413	-0.2658					1.41	0.05				1.41	0.05				1.41	1.62					-0.0009897	-0.0657		-0.0009897	-0.00705		-0.0009897	0.02906		-0.0009898	0.000733704		-0.0009898	0.00864
-1.427	-0.2513				-1.421	-0.2126				-1.423	-0.2826					1.42	0.06				1.42	0.06				1.42	1.71					-0.0009896	-0.01573		-0.0009896	-0.00261		-0.0009896	0.00228		-0.0009897	0.0023		-0.0009897	0.00308
-1.437	-0.26549				-1.431	-0.225				-1.433	-0.3006					1.42951	0.07				1.42951	0.07036				1.42951	1.81					-0.0009895	-0.09777		-0.0009895	0.041		-0.0009895	0.02544		-0.0009896	1.94076e-06		-0.0009896	0.00175
-1.447	-0.28083				-1.441	-0.2384				-1.443	-0.3196					1.4383	0.08				1.4383	0.08277				1.4383	1.92					-0.0009894	0.00215		-0.0009894	0.02547		-0.0009894	-0.01002		-0.0009895	-0.00104		-0.0009895	-0.00293
-1.457	-0.29746				-1.451	-0.2532				-1.453	-0.3396					1.45	0.11				1.45	0.11				1.45	2.03					-0.0009893	0.02266		-0.0009893	-0.00852		-0.0009893	0.01314		-0.0009894	-0.00324		-0.0009894	-0.00281
-1.467	-0.31546				-1.461	-0.2686				-1.463	-0.3608					1.46	0.14				1.46	0.14				1.46	2.16					-0.0009892	-0.03309		-0.0009892	-0.01739		-0.0009892	0.00446		-0.0009893	0.00523		-0.0009893	-0.000478979
-1.477	-0.33489				-1.471	-0.2854				-1.473	-0.383					1.47	0.18				1.47	0.18				1.47	2.3					-0.0009891	0.01688		-0.0009891	0.024		-0.0009891	0.04788		-0.0009892	-0.00146		-0.0009892	-0.00237
-1.487	-0.3557				-1.481	-0.3038				-1.483	-0.4068					1.48	0.24				1.48	0.24				1.48	2.44					-0.000989	0.01425		-0.000989	-0.01		-0.000989	0.01531		-0.0009891	0.00303		-0.0009891	-0.00259
-1.497	-0.37817				-1.491	-0.3234				-1.493	-0.4318					1.49	0.31				1.49	0.31				1.49	2.6					-0.0009889	0.02792		-0.0009889	-0.02552		-0.0009889	-0.00712		-0.000989	-0.00293		-0.000989	-0.00526
-1.507	-0.40201				-1.501	-0.3444				-1.503	-0.4586					1.5	0.41				1.5	0.41				1.5	2.77					-0.0009888	-0.04413		-0.0009888	0.01808		-0.0009888	-0.01798		-0.0009889	-0.00418		-0.0009889	-0.00281
-1.517	-0.4272				-1.511	-0.3666				-1.513	-0.4868																					-0.0009887	-0.05833		-0.0009887	0.00995		-0.0009887	-0.01002		-0.0009888	-0.000416206		-0.0009888	-0.00582
-1.527	-0.45488				-1.521	-0.3902				-1.523	-0.5164																					-0.0009886	-0.011		-0.0009886	0.02178		-0.0009886	-0.03752		-0.0009887	-0.000207132		-0.0009887	0.00308
-1.537	-0.48271				-1.531	-0.4144				-1.533	-0.5504																					-0.0009885	0.000570134		-0.0009885	-0.0706		-0.0009885	0.01097		-0.0009886	0.000733702		-0.0009886	-0.00104
-1.547	-0.51255				-1.541	-0.4388				-1.543	-0.5808																					-0.0009884	-0.03151		-0.0009884	0.00626		-0.0009884	-0.01798		-0.0009885	0.000733702		-0.0009885	0.0013
-1.557	-0.54398				-1.551	-0.4656				-1.553	-0.6144																					-0.0009883	0.0153		-0.0009883	-0.00187		-0.0009883	0.00301		-0.0009884	0.00586		-0.0009884	0.00508
-1.567	-0.57666				-1.561	-0.4958				-1.563	-0.6494																					-0.0009882	0.0821		-0.0009882	-0.01222		-0.0009882	0.01386		-0.0009883	0.0022		-0.0009883	0.00152
-1.577	-0.61096				-1.571	-0.5262				-1.573	-0.6856																					-0.0009881	-0.08147		-0.0009881	-0.05065		-0.0009881	-0.02666		-0.0009882	0.00596		-0.0009882	-0.00226
-1.587	-0.64665				-1.581	-0.5594				-1.583	-0.7234																					-0.000988	0.06527		-0.000988	0.01439		-0.000988	-0.02449		-0.0009881	0.0045		-0.0009881	0.0013
-1.597	-0.68374				-1.591	-0.5872				-1.593	-0.7622																					-0.0009879	0.05422		-0.0009879	-0.00631		-0.0009879	-0.02594		-0.000988	0.00115		-0.000988	-0.00159
-1.607	-0.72215				-1.601	-0.6226				-1.603	-0.8018																					-0.0009878	-0.05044		-0.0009878	-0.05287		-0.0009878	-0.02594		-0.0009879	-0.00146		-0.0009879	0.000188302
-1.617	-0.76169				-1.611	-0.6586				-1.613	-0.8424																					-0.0009877	-0.06201		-0.0009877	0.00478		-0.0009877	-0.00495		-0.0009878	-0.00585		-0.0009878	-0.00248
-1.627	-0.80244				-1.621	-0.6966				-1.623	-0.8838																					-0.0009876	-0.0131		-0.0009876	-0.00705		-0.0009876	0.00807		-0.0009877	-0.00543		-0.0009877	-0.01205
-1.637	-0.84541				-1.631	-0.735				-1.633	-0.9262																					-0.0009875	0.03318		-0.0009875	-0.00113		-0.0009875	-0.00351		-0.0009876	0.0046		-0.0009876	-0.00626
-1.647	-0.88739				-1.641	-0.7732				-1.643	-0.9682																					-0.0009874	-0.00101		-0.0009874	-0.00852		-0.0009874	-0.02015		-0.0009875	-0.00512		-0.0009875	-0.0027
-1.657	-0.93088				-1.651	-0.8122				-1.653	-1.012																					-0.0009873	-0.02257		-0.0009873	-0.01518		-0.0009873	-0.000611114		-0.0009874	-0.00219		-0.0009874	0.00208
-1.667	-0.97494				-1.661	-0.8546				-1.663	-1.0556																					-0.0009872	-0.02205		-0.0009872	-0.08834		-0.0009872	0.01965		-0.0009873	0.00199		-0.0009873	0.00719
-1.677	-1.01986				-1.671	-0.896				-1.673	-1.0996																					-0.0009871	0.01004		-0.0009871	0.00182		-0.0009871	-0.02811		-0.0009872	-0.00481		-0.0009872	0.00719
-1.687	-1.06527				-1.681	-0.9376				-1.683	-1.1438																					-0.000987	0.06053		-0.000987	0.00256		-0.000987	-0.03101		-0.0009871	-0.00742		-0.0009871	0.00108
-1.697	-1.11085				-1.691	-0.9754				-1.693	-1.1886																					-0.0009869	0.04686		-0.0009869	-0.02626		-0.0009869	-0.0216		-0.000987	0.00282		-0.000987	0.000410732
-1.707	-1.15713				-1.701	-1.0208				-1.703	-1.2338																					-0.0009868	0.06737		-0.0009868	0.00774		-0.0009868	-0.01147		-0.0009869	-0.000207125		-0.0009869	0.00141
-1.717	-1.20412				-1.711	-1.0624				-1.713	-1.278																					-0.0009867	0.02108		-0.0009867	0.000344415		-0.0009867	0.00663		-0.0009868	0.00492		-0.0009868	0.0023
-1.727	-1.25082				-1.721	-1.1062				-1.723	-1.3228																					-0.0009866	-0.09672		-0.0009866	-0.01813		-0.0009866	0.02834		-0.0009867	0.00042009		-0.0009867	0.00275
-1.737	-1.29817				-1.731	-1.148				-1.733	-1.3678																					-0.0009865	0.00951		-0.0009865	-0.01296		-0.0009865	-0.00351		-0.0009866	-0.00251		-0.0009866	0.00386
-1.747	-1.34561				-1.741	-1.1904				-1.743	-1.4126																					-0.0009864	0.01267		-0.0009864	0.02769		-0.0009864	-0.000611131		-0.0009865	-0.00418		-0.0009865	-0.000590193
-1.757	-1.39093				-1.751	-1.2368				-1.753	-1.4568																					-0.0009863	0.0821		-0.0009863	0.01587		-0.0009863	-0.01291		-0.0009864	0.00753		-0.0009864	-0.00526
-1.767	-1.43654				-1.761	-1.2774				-1.763	-1.5018																					-0.0009862	-0.03099		-0.0009862	-0.04991		-0.0009862	-0.00351		-0.0009863	-0.00355		-0.0009863	-0.00259
-1.777	-1.48245				-1.771	-1.3208				-1.773	-1.546																					-0.0009861	0.00899		-0.0009861	-0.03217		-0.0009861	-0.0093		-0.0009862	0.00397		-0.0009862	-0.00482
-1.787	-1.52865				-1.781	-1.3668				-1.783	-1.5896																					-0.000986	0.01214		-0.000986	-0.00631		-0.000986	0.03341		-0.0009861	-0.00721		-0.0009861	-0.00259
-1.797	-1.57516				-1.791	-1.4102				-1.793	-1.6336																					-0.0009859	-0.07726		-0.0009859	-0.00409		-0.0009859	-0.03752		-0.000986	-0.00606		-0.000986	0.00586
-1.807	-1.62196				-1.801	-1.4562				-1.803	-1.6774																					-0.0009858	-0.0089		-0.0009858	-0.05065		-0.0009858	0.01893		-0.0009859	-0.00512		-0.0009859	0.00264
-1.817	-1.66906				-1.811	-1.4968				-1.813	-1.7212																					-0.0009857	-0.0557		-0.0009857	-0.06247		-0.0009857	0.00518		-0.0009858	0.00429		-0.0009858	0.000521951
-1.827	-1.71646				-1.821	-1.5374				-1.823	-1.7642																					-0.0009856	-0.05938		-0.0009856	0.00404		-0.0009856	-0.00857		-0.0009857	-0.00418		-0.0009857	0.0033
-1.837	-1.76416				-1.831	-1.5792				-1.833	-1.8074																					-0.0009855	-0.000481795		-0.0009855	-0.0307		-0.0009855	-0.00423		-0.0009856	0.00638		-0.0009856	0.00163
-1.847	-1.81216				-1.841	-1.6216				-1.843	-1.8508																					-0.0009854	-0.011		-0.0009854	-0.02183		-0.0009854	-0.01002		-0.0009855	-0.00209		-0.0009855	0.00453
-1.857	-1.86046				-1.851	-1.6646				-1.853	-1.8942																					-0.0009853	-0.0394		-0.0009853	-0.01074		-0.0009853	0.01242		-0.0009854	0.00471		-0.0009854	-0.00126
-1.867	-1.90905				-1.861	-1.708				-1.863	-1.9378																					-0.0009852	0.00951		-0.0009852	0.02917		-0.0009852	0.01748		-0.0009853	0.000733697		-0.0009853	0.000744376
-1.877	-1.95794				-1.871	-1.7476				-1.873	-1.981																					-0.0009851	-0.02415		-0.0009851	0.04174		-0.0009851	-0.01074		-0.0009852	-0.00125		-0.0009852	0.000299524
-1.887	-2.00713				-1.881	-1.7882				-1.883	-2.0248																					-0.000985	0.08105		-0.000985	-0.04917		-0.000985	-0.00785		-0.0009851	0.00471		-0.0009851	0.000188305
-1.897	-2.05662				-1.891	-1.8278				-1.893	-2.0684																					-0.0009849	-0.05676		-0.0009849	-0.01444		-0.0009849	0.01024		-0.000985	0.00157		-0.000985	-0.00293
-1.907	-2.10641				-1.901	-1.8658				-1.903	-2.1114																					-0.0009848	0.01635		-0.0009848	-0.03365		-0.0009848	-0.01581		-0.0009849	0.00157		-0.0009849	-0.000367763
-1.917	-2.15649				-1.911	-1.9076				-1.913	-2.1546																					-0.0009847	0.00899		-0.0009847	0.02917		-0.0009847	-0.02232		-0.0009848	0.00105		-0.0009848	0.00264
-1.927	-2.20688				-1.921	-1.9506				-1.923	-2.1974																					-0.0009846	0.01688		-0.0009846	0.02843		-0.0009846	-0.03463		-0.0009847	-0.00272		-0.0009847	-0.00393
-1.937	-2.25756				-1.931	-1.9836				-1.933	-2.2396																					-0.0009845	-0.01731		-0.0009845	0.00478		-0.0009845	-0.02956		-0.0009846	0.00178		-0.0009846	-0.00226
-1.947	-2.30854				-1.941	-2.0266				-1.943	-2.2812																					-0.0009844	-0.09567		-0.0009844	-0.000394681		-0.0009844	-0.00785		-0.0009845	-0.00481		-0.0009845	0.0023
-1.957	-2.35982				-1.951	-2.0592				-1.953	-2.324																					-0.0009843	-0.0536		-0.0009843	0.00108		-0.0009843	-0.03535		-0.0009844	0.00533		-0.0009844	0.0033
-1.967	-2.4114				-1.961	-2.1012				-1.963	-2.3654																					-0.0009842	0.01582		-0.0009842	-0.01518		-0.0009842	-0.0339		-0.0009843	-0.00564		-0.0009843	-0.000590188
-1.977	-2.46327				-1.971	-2.1388				-1.973	-2.4086																					-0.0009841	0.03055		-0.0009841	-0.00779		-0.0009841	-0.00857		-0.0009842	-0.0023		-0.0009842	0.00275
-1.987	-2.51545				-1.981	-2.1712				-1.983	-2.4522																					-0.000984	-0.09251		-0.000984	0.00774		-0.000984	0.00807		-0.0009841	0.00586		-0.0009841	0.000744379
-1.997	-2.56792				-1.991	-2.2112				-1.993	-2.4952																					-0.0009839	-0.0131		-0.0009839	-0.02848		-0.0009839	-0.00133		-0.000984	0.00345		-0.000984	-0.00426
--	--										--																					-0.0009838	-0.06149		-0.0009838	-0.00779		-0.0009838	0.000112632		-0.0009839	-0.000834347		-0.0009839	-0.00537
--	--										--																					-0.0009837	-0.04413		-0.0009837	-0.0403		-0.0009837	-0.01436		-0.0009838	0.00262		-0.0009838	0.000410735
--	--										--																					-0.0009836	-0.03204		-0.0009836	0.007		-0.0009836	0.00228		-0.0009837	-0.00512		-0.0009837	-0.00192
--	--										--																					-0.0009835	-0.0273		-0.0009835	-0.02331		-0.0009835	0.02255		-0.0009836	-0.00366		-0.0009836	0.00219
--	--										--																					-0.0009834	-0.04887		-0.0009834	-0.01961		-0.0009834	-0.02449		-0.0009835	0.00387		-0.0009835	0.00586
																																-0.0009833	-0.10566		-0.0009833	-0.0137		-0.0009833	-0.01798		-0.0009834	-0.00376		-0.0009834	0.0043
																																-0.0009832	-0.01468		-0.0009832	-0.00705		-0.0009832	-0.02739		-0.0009833	-0.00554		-0.0009833	0.0033
																																-0.0009831	0.05159		-0.0009831	-0.01148		-0.0009831	-0.00712		-0.0009832	-0.00428		-0.0009832	-0.000256552
																																-0.000983	-0.02205		-0.000983	-0.01148		-0.000983	-0.00206		-0.0009831	-0.00188		-0.0009831	-0.00259
																																-0.0009829	-0.02468		-0.0009829	-0.00335		-0.0009829	-0.01074		-0.000983	-0.000102593		-0.000983	0.000966803
																																-0.0009828	-0.03204		-0.0009828	0.01143		-0.0009828	-0.00278		-0.0009829	-0.00198		-0.0009829	-0.00148
																																-0.0009827	4.41849e-05		-0.0009827	-0.00483		-0.0009827	0.0211		-0.0009828	0.00366		-0.0009828	0.00408
																																-0.0009826	-0.06464		-0.0009826	-0.02183		-0.0009826	-0.00423		-0.0009827	0.00492		-0.0009827	-0.01071
																																-0.0009825	-0.09882		-0.0009825	-0.01665		-0.0009825	-0.00857		-0.0009826	-0.0046		-0.0009826	-0.00482
																																-0.0009824	0.03055		-0.0009824	-0.04178		-0.0009824	-0.01581		-0.0009825	-0.00324		-0.0009825	-0.00348
																																-0.0009823	-0.11039		-0.0009823	-0.00335		-0.0009823	0.03123		-0.0009824	0.00429		-0.0009824	-0.00382
																																-0.0009822	-0.03099		-0.0009822	-0.01148		-0.0009822	-0.03028		-0.0009823	0.00178		-0.0009823	-0.00626
																																-0.0009821	0.01425		-0.0009821	-0.0403		-0.0009821	-0.04259		-0.0009822	0.00282		-0.0009822	0.00308
																																-0.000982	0.0458		-0.000982	-0.04252		-0.000982	-0.01219		-0.0009821	-0.00449		-0.0009821	-0.00471
																																-0.0009819	-0.07306		-0.0009819	-0.01074		-0.0009819	-0.02377		-0.000982	0.00136		-0.000982	0.00085559
																																-0.0009818	-0.03625		-0.0009818	-0.05139		-0.0009818	-0.03969		-0.0009819	0.00627		-0.0009819	-0.00304
																																-0.0009817	-0.04834		-0.0009817	0.02547		-0.0009817	-0.0064		-0.0009818	0.00596		-0.0009818	-0.000256549
																																-0.0009816	-0.10566		-0.0009816	-0.02035		-0.0009816	0.00228		-0.0009817	0.00439		-0.0009817	-0.000701407
																																-0.0009815	-0.06832		-0.0009815	0.04617		-0.0009815	0.00952		-0.0009816	0.0022		-0.0009816	-0.00482
																																-0.0009814	0.01319		-0.0009814	-0.00779		-0.0009814	-0.02884		-0.0009815	0.00136		-0.0009815	-0.00582
																																-0.0009813	-0.02099		-0.0009813	0.01808		-0.0009813	0.02038		-0.0009814	0.000838241		-0.0009814	-0.00115
																																-0.0009812	-0.01942		-0.0009812	-0.00335		-0.0009812	-0.01002		-0.0009813	0.0046		-0.0009813	-0.00737
																																-0.0009811	0.03739		-0.0009811	0.00847		-0.0009811	-0.01436		-0.0009812	0.0023		-0.0009812	-0.00604
																																-0.000981	0.02108		-0.000981	-0.01518		-0.000981	0.000112615		-0.0009811	-0.00324		-0.0009811	0.00653
																																-0.0009809	-0.04413		-0.0009809	0.02326		-0.0009809	-0.00495		-0.000981	-0.00784		-0.000981	0.00352
																																-0.0009808	0.02003		-0.0009808	-0.03144		-0.0009808	-0.01074		-0.0009809	-0.00679		-0.0009809	-0.00915
																																-0.0009807	0.02897		-0.0009807	0.0033		-0.0009807	-0.00785		-0.0009808	0.00335		-0.0009808	0.00308
																																-0.0009806	-0.04729		-0.0009806	0.01513		-0.0009806	-0.05489		-0.0009807	0.0046		-0.0009807	-0.000367758
																																-0.0009805	0.0011		-0.0009805	0.01217		-0.0009805	-0.00206		-0.0009806	-0.00157		-0.0009806	-0.00181
																																-0.0009804	-0.00995		-0.0009804	0.02917		-0.0009804	-0.00785		-0.0009805	-0.00418		-0.0009805	0.00219
																																-0.0009803	-0.03993		-0.0009803	0.024		-0.0009803	0.024		-0.0009804	-0.00219		-0.0009804	-0.000256547
																																-0.0009802	-0.00942		-0.0009802	-0.00705		-0.0009802	0.01386		-0.0009803	0.00199		-0.0009803	-0.00448
																																-0.0009801	-0.08252		-0.0009801	-0.03144		-0.0009801	0.00228		-0.0009802	-0.00104		-0.0009802	-0.00682
																																-0.00098	-0.03151		-0.00098	-0.01		-0.00098	-0.00351		-0.0009801	-0.000102596		-0.0009801	-0.00226
																																-0.0009799	-0.01468		-0.0009799	-0.027		-0.0009799	-0.01291		-0.00098	-0.00261		-0.00098	0.000410738
																																-0.0009798	-0.10198		-0.0009798	0.00256		-0.0009798	-0.01726		-0.0009799	0.000106482		-0.0009799	0.000410735
																																-0.0009797	-0.04676		-0.0009797	0.007		-0.0009797	0.00228		-0.0009798	0.00262		-0.0009798	0.00219
																																-0.0009796	0.03265		-0.0009796	0.02621		-0.0009796	0.00735		-0.0009797	0.00502		-0.0009797	0.00553
																																-0.0009795	0.05106		-0.0009795	0.02326		-0.0009795	-0.01581		-0.0009796	-0.00136		-0.0009796	0.00408
																																-0.0009794	-0.05202		-0.0009794	0.00626		-0.0009794	0.00156		-0.0009795	-0.00125		-0.0009795	-0.00159
																																-0.0009793	-0.04887		-0.0009793	0.02843		-0.0009793	0.00952		-0.0009794	-0.00209		-0.0009794	0.00197
																																-0.0009792	-0.06254		-0.0009792	0.01143		-0.0009792	0.01097		-0.0009793	-0.00115		-0.0009793	-0.00115
																																-0.0009791	-0.00153		-0.0009791	0.02252		-0.0009791	0.00518		-0.0009792	0.00324		-0.0009792	-0.00226
																																-0.000979	0.0942		-0.000979	0.03582		-0.000979	0.00807		-0.0009791	0.00324		-0.0009791	-0.000812615
																																-0.0009789	0.00636		-0.0009789	-0.00261		-0.0009789	0.0088		-0.000979	0.0022		-0.000979	-0.00459
																																-0.0009788	-0.01626		-0.0009788	0.00847		-0.0009788	0.01531		-0.0009789	-0.00209		-0.0009789	0.000188305
																																-0.0009787	-0.05623		-0.0009787	0.00108		-0.0009787	-0.02015		-0.0009788	0.0045		-0.0009788	-0.00782
																																-0.0009786	-0.04887		-0.0009786	0.03287		-0.0009786	-0.02232		-0.0009787	-0.00387		-0.0009787	-0.00104
																																-0.0009785	0.08421		-0.0009785	0.04395		-0.0009785	-0.02522		-0.0009786	0.000315556		-0.0009786	0.0033
																																-0.0009784	0.01793		-0.0009784	0.00626		-0.0009784	-0.00712		-0.0009785	-0.000102591		-0.0009785	-0.00281
																																-0.0009783	0.06632		-0.0009783	0.01365		-0.0009783	-0.02594		-0.0009784	-0.00167		-0.0009784	7.70967e-05
																																-0.0009782	0.0579		-0.0009782	0.00552		-0.0009782	-0.0216		-0.0009783	0.000420092		-0.0009783	-0.00404
																																-0.0009781	0.0153		-0.0009781	0.000344415		-0.0009781	0.04643		-0.0009782	0.00241		-0.0009782	0.00119
																																-0.000978	0.03371		-0.000978	-0.00779		-0.000978	-0.0093		-0.0009781	0.00742		-0.0009781	0.00341
																																-0.0009779	-0.06464		-0.0009779	0.00774		-0.0009779	-0.01219		-0.000978	-0.00157		-0.000978	0.000744373
																																-0.0009778	0.07316		-0.0009778	-0.03291		-0.0009778	-0.03318		-0.0009779	-0.00617		-0.0009779	0.00675
																																-0.0009777	0.03897		-0.0009777	0.01587		-0.0009777	-0.04041		-0.0009778	0.000733707		-0.0009778	0.00364
																																-0.0009776	-0.01521		-0.0009776	0.02252		-0.0009776	-0.03535		-0.0009777	-0.0046		-0.0009777	-0.000256547
																																-0.0009775	-0.03677		-0.0009775	0.01956		-0.0009775	-0.00857		-0.0009776	-0.00209		-0.0009776	0.00275
																																-0.0009774	0.02792		-0.0009774	0.04913		-0.0009774	-0.03897		-0.0009775	-0.00407		-0.0009775	0.00519
																																-0.0009773	0.00741		-0.0009773	-0.06026		-0.0009773	-0.00278		-0.0009774	0.0091		-0.0009774	0.00642
																																-0.0009772	0.0295		-0.0009772	-0.01887		-0.0009772	0.00518		-0.0009773	0.00523		-0.0009773	0.00608
																																-0.0009771	0.02424		-0.0009771	0.02326		-0.0009771	-0.01364		-0.0009772	-0.00293		-0.0009772	-0.00081262
																																-0.000977	0.0416		-0.000977	0.04617		-0.000977	-0.01436		-0.0009771	0.00596		-0.0009771	0.00297
																																-0.0009769	-0.01153		-0.0009769	-0.03809		-0.0009769	-0.02305		-0.000977	-0.00251		-0.000977	0.00319
																																-0.0009768	-0.00732		-0.0009768	0.01956		-0.0009768	0.01965		-0.0009769	-0.01192		-0.0009769	-0.00126
																																-0.0009767	-0.07884		-0.0009767	-0.01444		-0.0009767	0.01893		-0.0009768	-0.0047		-0.0009768	0.000855595
																																-0.0009766	-0.01363		-0.0009766	-0.02626		-0.0009766	0.01024		-0.0009767	0.00586		-0.0009767	0.00375
																																-0.0009765	0.00215		-0.0009765	0.0033		-0.0009765	0.01314		-0.0009766	-0.00345		-0.0009766	-0.00104
																																-0.0009764	-0.05465		-0.0009764	-0.03439		-0.0009764	-0.00206		-0.0009765	0.00157		-0.0009765	-0.00237
																																-0.0009763	-0.02152		-0.0009763	0.02178		-0.0009763	0.03413		-0.0009764	-0.00428		-0.0009764	-0.0027
																																-0.0009762	0.05106		-0.0009762	-0.02848		-0.0009762	0.000112598		-0.0009763	-0.00439		-0.0009763	0.00197
																																-0.0009761	-0.00153		-0.0009761	0.05282		-0.0009761	0.0088		-0.0009762	0.00282		-0.0009762	-0.00637
																																-0.000976	0.0195		-0.000976	0.00921		-0.000976	0.01459		-0.0009761	-0.00188		-0.0009761	-0.0017
																																-0.0009759	0.0195		-0.0009759	-0.0137		-0.0009759	0.03268		-0.000976	-0.00784		-0.000976	0.0013
																																-0.0009758	-0.02836		-0.0009758	0.00626		-0.0009758	0.00518		-0.0009759	-0.00136		-0.0009759	0.0043
																																-0.0009757	0.04212		-0.0009757	-0.00335		-0.0009757	0.02544		-0.0009758	-0.0047		-0.0009758	0.000410735
																																-0.0009756	-0.00627		-0.0009756	0.02178		-0.0009756	0.0211		-0.0009757	-0.00261		-0.0009757	0.00697
																																-0.0009755	-0.02152		-0.0009755	-0.02109		-0.0009755	-0.01219		-0.0009756	-0.00198		-0.0009756	-0.000590188
																																-0.0009754	-0.03204		-0.0009754	0.00182		-0.0009754	0.02979		-0.0009755	-0.00324		-0.0009755	-0.00181
																																-0.0009753	-0.11144		-0.0009753	0.04321		-0.0009753	0.03413		-0.0009754	-0.00324		-0.0009754	-0.00237
																																-0.0009752	-0.10093		-0.0009752	-0.03587		-0.0009752	-0.01291		-0.0009753	0.00262		-0.0009753	0.00041074
																																-0.0009751	-0.05781		-0.0009751	-0.01296		-0.0009751	0.0059		-0.0009752	0.00178		-0.0009752	0.00252
																																-0.000975	-0.0089		-0.000975	-0.01592		-0.000975	-0.00133		-0.0009751	0.00042009		-0.0009751	-0.000256547
																																-0.0009749	0.03581		-0.0009749	-0.00113		-0.0009749	-0.04837		-0.000975	0.000106477		-0.000975	-3.41249e-05
																																-0.0009748	0.01109		-0.0009748	0.00404		-0.0009748	0.02327		-0.0009749	-0.00272		-0.0009749	0.00553
																																-0.0009747	-0.09462		-0.0009747	0.03213		-0.0009747	-0.01074		-0.0009748	-0.00272		-0.0009748	0.00975
																																-0.0009746	-0.09199		-0.0009746	0.02769		-0.0009746	-0.00206		-0.0009747	0.000315558		-0.0009747	0.00408
																																-0.0009745	0.01162		-0.0009745	-0.00335		-0.0009745	-0.01219		-0.0009746	-0.00376		-0.0009746	0.00486
																																-0.0009744	0.00793		-0.0009744	0.01513		-0.0009744	-0.03101		-0.0009745	-0.00104		-0.0009745	-0.00315
																																-0.0009743	0.02739		-0.0009743	-0.00335		-0.0009743	0.00807		-0.0009744	0.00544		-0.0009744	0.000966806
																																-0.0009742	-0.05886		-0.0009742	0.01439		-0.0009742	0.01603		-0.0009743	0.00429		-0.0009743	0.00886
																																-0.0009741	-0.10303		-0.0009741	-0.02922		-0.0009741	-0.01219		-0.0009742	-0.00125		-0.0009742	-0.00471
																																-0.000974	0.07737		-0.000974	0.01439		-0.000974	-0.00785		-0.0009741	-0.00188		-0.0009741	0.00953
																																-0.0009739	-0.05202		-0.0009739	-0.01518		-0.0009739	0.01024		-0.000974	-0.00282		-0.000974	-0.000701399
																																-0.0009738	0.03739		-0.0009738	-0.00557		-0.0009738	-0.0064		-0.0009739	-0.00188		-0.0009739	-0.000812618
																																-0.0009737	0.00741		-0.0009737	-0.0307		-0.0009737	0.00228		-0.0009738	-0.00219		-0.0009738	0.00186
																																-0.0009736	0.05106		-0.0009736	0.007		-0.0009736	0.01459		-0.0009737	0.00199		-0.0009737	0.00341
																																-0.0009735	-0.06412		-0.0009735	0.00256		-0.0009735	-0.01364		-0.0009736	0.000733699		-0.0009736	-0.00904
																																-0.0009734	-0.09777		-0.0009734	0.007		-0.0009734	-0.01147		-0.0009735	0.0023		-0.0009735	0.00341
																																-0.0009733	-0.09514		-0.0009733	-0.027		-0.0009733	-0.00495		-0.0009734	0.00418		-0.0009734	-0.00115
																																-0.0009732	-0.04676		-0.0009732	-0.00409		-0.0009732	0.00663		-0.0009733	0.00418		-0.0009733	-0.00159
																																-0.0009731	-0.04676		-0.0009731	-0.000394663		-0.0009731	0.00952		-0.0009732	-0.000416198		-0.0009732	0.00352
																																-0.000973	0.03634		-0.000973	0.01069		-0.000973	-0.00785		-0.0009731	-0.000416201		-0.0009731	0.000966806
																																-0.0009729	-0.08726		-0.0009729	0.01365		-0.0009729	0.000112632		-0.000973	-0.00585		-0.000973	0.0013
																																-0.0009728	0.05685		-0.0009728	0.01734		-0.0009728	-0.01726		-0.0009729	0.00387		-0.0009729	-0.0096
																																-0.0009727	0.03108		-0.0009727	0.01882		-0.0009727	-0.00133		-0.0009728	-0.00334		-0.0009728	0.00375
																																-0.0009726	-0.01258		-0.0009726	0.007		-0.0009726	-0.01653		-0.0009727	0.00471		-0.0009727	-0.00426
																																-0.0009725	0.01319		-0.0009725	0.00774		-0.0009725	-0.0064		-0.0009726	-0.00188		-0.0009726	0.00508
																																-0.0009724	0.01898		-0.0009724	-0.00705		-0.0009724	0.03268		-0.0009725	0.000106485		-0.0009725	-0.0017
																																-0.0009723	-0.02678		-0.0009723	-0.03439		-0.0009723	0.00518		-0.0009724	-0.000102591		-0.0009724	0.00141
																																-0.0009722	-0.05781		-0.0009722	0.05282		-0.0009722	0.01024		-0.0009723	0.00868		-0.0009723	0.00419
																																-0.0009721	-0.06044		-0.0009721	-0.02183		-0.0009721	0.00663		-0.0009722	-0.00721		-0.0009722	0.00264
																																-0.000972	-0.06359		-0.000972	-0.01148		-0.000972	0.00156		-0.0009721	0.000942773		-0.0009721	-0.00326
																																-0.0009719	-0.02993		-0.0009719	-0.01444		-0.0009719	-0.01943		-0.000972	-0.000834347		-0.000972	0.00631
																																-0.0009718	-0.06622		-0.0009718	-0.01887		-0.0009718	-0.00351		-0.0009719	0.000211014		-0.0009719	-0.0017
																																-0.0009717	-0.06149		-0.0009717	-0.03587		-0.0009717	-0.02377		-0.0009718	0.00115		-0.0009718	-0.00248
																																-0.0009716	-0.04992		-0.0009716	0.02917		-0.0009716	0.00518		-0.0009717	-0.000834347		-0.0009717	0.00141
																																-0.0009715	-0.0657		-0.0009715	-0.00631		-0.0009715	0.04137		-0.0009716	-0.00115		-0.0009716	-0.00281
																																-0.0009714	-0.0089		-0.0009714	0.01956		-0.0009714	-0.01726		-0.0009715	0.00188		-0.0009715	-0.00726
																																-0.0009713	-0.00574		-0.0009713	0.02547		-0.0009713	0.01676		-0.0009714	0.0023		-0.0009714	-0.000923834
																																-0.0009712	-0.08042		-0.0009712	-0.00335		-0.0009712	0.02255		-0.0009713	-0.000207125		-0.0009713	0.00308
																																-0.0009711	-0.01889		-0.0009711	-0.02552		-0.0009711	0.00807		-0.0009712	-0.00146		-0.0009712	-0.01082
																																-0.000971	-0.04203		-0.000971	-0.01961		-0.000971	0.00156		-0.0009711	0.000420095		-0.0009711	-0.00137
																																-0.0009709	0.03371		-0.0009709	0.02547		-0.0009709	-0.01291		-0.000971	-0.00418		-0.000971	-0.00115
																																-0.0009708	0.04054		-0.0009708	-0.01592		-0.0009708	0.01603		-0.0009709	0.00429		-0.0009709	0.000188305
																																-0.0009707	0.01372		-0.0009707	-0.01518		-0.0009707	-0.000611131		-0.0009708	0.00147		-0.0009708	0.000855587
																																-0.0009706	-0.06517		-0.0009706	-0.04991		-0.0009706	0.0088		-0.0009707	-0.00125		-0.0009707	0.00386
																																-0.0009705	-0.02678		-0.0009705	-0.00187		-0.0009705	-0.01653		-0.0009706	-0.00355		-0.0009706	-0.00437
																																-0.0009704	0.01582		-0.0009704	-0.03513		-0.0009704	-0.01436		-0.0009705	0.00366		-0.0009705	-0.00126
																																-0.0009703	-0.04992		-0.0009703	0.0033		-0.0009703	0.00301		-0.0009704	0.00042009		-0.0009704	-0.000367761
																																-0.0009702	-0.02415		-0.0009702	-0.0137		-0.0009702	-0.02666		-0.0009703	-0.0024		-0.0009703	0.0023
																																-0.0009701	0.01477		-0.0009701	0.01587		-0.0009701	0.000112598		-0.0009702	-0.0024		-0.0009702	-0.00437
																																-0.00097	-0.07516		-0.00097	-0.00779		-0.00097	0.02038		-0.0009701	0.00356		-0.0009701	-0.00426
																																-0.0009699	0.0316		-0.0009699	0.03361		-0.0009699	0.01097		-0.00097	0.00763		-0.00097	-0.00137
																																-0.0009698	0.01267		-0.0009698	-0.02331		-0.0009698	0.03775		-0.0009699	0.00492		-0.0009699	0.000299521
																																-0.0009697	-0.011		-0.0009697	0.02474		-0.0009697	0.00156		-0.0009698	0.00659		-0.0009698	-0.00104
																																-0.0009696	-0.05833		-0.0009696	0.01734		-0.0009696	-0.01147		-0.0009697	0.00659		-0.0009697	0.00241
																																-0.0009695	-0.08357		-0.0009695	0.04691		-0.0009695	0.01386		-0.0009696	-0.00219		-0.0009696	0.00352
																																-0.0009694	-0.01942		-0.0009694	0.03065		-0.0009694	0.024		-0.0009695	0.00199		-0.0009695	-0.00137
																																-0.0009693	0.00793		-0.0009693	0.00404		-0.0009693	-0.00351		-0.0009694	0.00617		-0.0009694	0.00175
																																-0.0009692	-0.06675		-0.0009692	0.02474		-0.0009692	0.00301		-0.0009693	0.00105		-0.0009693	0.000744376
																																-0.0009691	0.04528		-0.0009691	0.02104		-0.0009691	0.01459		-0.0009692	0.00711		-0.0009692	0.00119
																																-0.000969	-0.03256		-0.000969	-0.00335		-0.000969	-0.00712		-0.0009691	0.00282		-0.0009691	0.00175
																																-0.0009689	0.08263		-0.0009689	-0.02848		-0.0009689	0.01748		-0.000969	0.00345		-0.000969	0.00464
																																-0.0009688	0.04686		-0.0009688	-0.02183		-0.0009688	-0.00133		-0.0009689	-0.00115		-0.0009689	0.00241
																																-0.0009687	0.02371		-0.0009687	-0.027		-0.0009687	-0.02884		-0.0009688	0.00669		-0.0009688	0.00386
																																-0.0009686	-0.03151		-0.0009686	-0.02109		-0.0009686	0.0392		-0.0009687	0.00167		-0.0009687	0.00486
																																-0.0009685	0.03423		-0.0009685	-0.00557		-0.0009685	-0.0064		-0.0009686	1.94075e-06		-0.0009686	-0.00504
																																-0.0009684	0.05106		-0.0009684	-0.06174		-0.0009684	-0.00568		-0.0009685	0.00105		-0.0009685	-0.000145339
																																-0.0009683	-0.011		-0.0009683	0.00108		-0.0009683	-0.00568		-0.0009684	0.000838239		-0.0009684	-0.00348
																																-0.0009682	0.0821		-0.0009682	-0.00187		-0.0009682	0.01314		-0.0009683	-0.00428		-0.0009683	0.00486
																																-0.0009681	0.06579		-0.0009681	-0.04104		-0.0009681	-0.03245		-0.0009682	0.00314		-0.0009682	-0.000145339
																																-0.000968	0.03686		-0.000968	-0.00926		-0.000968	-0.000611096		-0.0009681	-0.00575		-0.0009681	0.00108
																																-0.0009679	0.04949		-0.0009679	0.04026		-0.0009679	0.00301		-0.000968	-0.00387		-0.000968	0.00308
																																-0.0009678	0.05106		-0.0009678	-0.03956		-0.0009678	0.000836345		-0.0009679	0.00303		-0.0009679	0.00352
																																-0.0009677	0.00425		-0.0009677	-0.00852		-0.0009677	-0.04041		-0.0009678	0.00178		-0.0009678	-0.000701402
																																-0.0009676	0.01477		-0.0009676	0.02252		-0.0009676	-0.01002		-0.0009677	0.00293		-0.0009677	-0.000812613
																																-0.0009675	-0.07411		-0.0009675	-0.01813		-0.0009675	0.0088		-0.0009676	-0.00104		-0.0009676	-0.00226
																																-0.0009674	0.01056		-0.0009674	-0.02774		-0.0009674	-0.02884		-0.0009675	0.00209		-0.0009675	-0.00237
																																-0.0009673	-0.08042		-0.0009673	-0.02478		-0.0009673	0.01097		-0.0009674	-0.00104		-0.0009674	-0.000701399
																																-0.0009672	-0.03625		-0.0009672	0.00995		-0.0009672	-0.02377		-0.0009673	-0.00293		-0.0009673	-0.00215
																																-0.0009671	-0.04413		-0.0009671	-0.00926		-0.0009671	-0.00206		-0.0009672	0.0023		-0.0009672	-0.00248
																																-0.000967	-0.05886		-0.000967	0.041		-0.000967	-0.00712		-0.0009671	0.00209		-0.0009671	-0.00281
																																-0.0009669	-0.03677		-0.0009669	-0.00631		-0.0009669	-0.01364		-0.000967	0.00157		-0.000967	-0.0027
																																-0.0009668	-0.0089		-0.0009668	-0.01296		-0.0009668	-0.05778		-0.0009669	0.00115		-0.0009669	-0.00393
																																-0.0009667	0.04317		-0.0009667	0.00108		-0.0009667	-0.00278		-0.0009668	-0.00313		-0.0009668	0.00686
																																-0.0009666	0.04528		-0.0009666	0.01291		-0.0009666	-0.03173		-0.0009667	0.00596		-0.0009667	-0.00426
																																-0.0009665	0.01214		-0.0009665	-0.00926		-0.0009665	-0.00278		-0.0009666	0.00607		-0.0009666	0.00252
																																-0.0009664	0.00373		-0.0009664	0.03213		-0.0009664	-0.00712		-0.0009665	0.00669		-0.0009665	0.00619
																																-0.0009663	-0.06149		-0.0009663	0.00108		-0.0009663	0.00156		-0.0009664	0.00178		-0.0009664	-0.00148
																																-0.0009662	-0.00785		-0.0009662	0.01439		-0.0009662	-0.00133		-0.0009663	-0.000102591		-0.0009663	0.00108
																																-0.0009661	-0.03046		-0.0009661	0.02843		-0.0009661	-0.02811		-0.0009662	-0.00167		-0.0009662	-0.000145331
																																-0.000966	-0.0231		-0.000966	0.00626		-0.000966	0.02183		-0.0009661	0.00983		-0.0009661	-0.0017
																																-0.0009659	0.08684		-0.0009659	-0.02478		-0.0009659	0.00301		-0.000966	-0.00261		-0.000966	0.00308
																																-0.0009658	-0.03782		-0.0009658	-0.01296		-0.0009658	-0.0064		-0.0009659	0.00366		-0.0009659	-0.00693
																																-0.0009657	0.06474		-0.0009657	0.0033		-0.0009657	0.01242		-0.0009658	0.00439		-0.0009658	-0.00259
																																-0.0009656	0.0174		-0.0009656	-0.00705		-0.0009656	-0.03028		-0.0009657	0.00324		-0.0009657	-0.000812618
																																-0.0009655	0.0032		-0.0009655	0.04543		-0.0009655	-0.000611114		-0.0009656	-0.00784		-0.0009656	-0.00192
																																-0.0009654	0.04317		-0.0009654	-0.01813		-0.0009654	0.00373		-0.0009655	0.00899		-0.0009655	-0.00504
																																-0.0009653	-0.03099		-0.0009653	-0.03513		-0.0009653	0.00373		-0.0009654	0.00408		-0.0009654	-0.00248
																																-0.0009652	0.02003		-0.0009652	0.01143		-0.0009652	-0.0064		-0.0009653	0.00983		-0.0009653	0.00163
																																-0.0009651	0.07842		-0.0009651	0.02769		-0.0009651	0.01097		-0.0009652	-0.00167		-0.0009652	0.00141
																																-0.000965	-0.01205		-0.000965	0.01217		-0.000965	0.0088		-0.0009651	-0.000207132		-0.0009651	-0.00482
																																-0.0009649	0.0437		-0.0009649	0.01808		-0.0009649	0.02183		-0.000965	-0.00178		-0.000965	0.00642
																																-0.0009648	0.04896		-0.0009648	0.04913		-0.0009648	-0.01074		-0.0009649	0.00042009		-0.0009649	0.0033
																																-0.0009647	0.09841		-0.0009647	0.02769		-0.0009647	0.000836345		-0.0009648	0.000942775		-0.0009648	0.000299524
																																-0.0009646	0.05843		-0.0009646	0.02917		-0.0009646	0.02255		-0.0009647	0.00377		-0.0009647	-0.00137
																																-0.0009645	0.02213		-0.0009645	0.03804		-0.0009645	-0.02594		-0.0009646	0.00282		-0.0009646	-3.41222e-05
																																-0.0009644	0.0032		-0.0009644	0.02917		-0.0009644	0.03268		-0.0009645	-0.00282		-0.0009645	0.00642
																																-0.0009643	-0.04676		-0.0009643	0.03139		-0.0009643	-0.00857		-0.0009644	-0.00157		-0.0009644	0.00197
																																-0.0009642	0.07526		-0.0009642	0.06539		-0.0009642	0.02689		-0.0009643	-0.00136		-0.0009643	-0.000367763
																																-0.0009641	0.04475		-0.0009641	0.03952		-0.0009641	-0.000611131		-0.0009642	-0.00679		-0.0009642	0.0033
																																-0.000964	-0.09619		-0.000964	0.03139		-0.000964	0.01097		-0.0009641	-0.000938884		-0.0009641	0.00241
																																-0.0009639	0.04843		-0.0009639	0.03508		-0.0009639	0.01531		-0.000964	-0.00397		-0.000964	0.0023
																																-0.0009638	0.02266		-0.0009638	0.01291		-0.0009638	0.02762		-0.0009639	0.00345		-0.0009639	0.00619
																																-0.0009637	0.01845		-0.0009637	-0.01148		-0.0009637	0.000112615		-0.0009638	-0.00345		-0.0009638	-0.0037
																																-0.0009636	-0.03256		-0.0009636	-0.00483		-0.0009636	0.04426		-0.0009637	0.00816		-0.0009637	0.000855584
																																-0.0009635	0.01267		-0.0009635	-0.07651		-0.0009635	-0.0187		-0.0009636	0.0045		-0.0009636	-0.000701401
																																-0.0009634	0.00899		-0.0009634	-0.02922		-0.0009634	0.05657		-0.0009635	-0.00136		-0.0009635	0.000633165
																																-0.0009633	-0.09619		-0.0009633	-0.04104		-0.0009633	0.01024		-0.0009634	0.00554		-0.0009634	0.000410735
																																-0.0009632	-0.00153		-0.0009632	0.00995		-0.0009632	0.02183		-0.0009633	-0.000834352		-0.0009633	-0.00904
																																-0.0009631	-0.00416		-0.0009631	-0.01739		-0.0009631	-0.04114		-0.0009632	0.00356		-0.0009632	-0.00248
																																-0.000963	-0.00574		-0.000963	-0.02774		-0.000963	-0.00423		-0.0009631	0.00324		-0.0009631	-0.00204
																																-0.0009629	0.00478		-0.0009629	-0.02035		-0.0009629	-0.01291		-0.000963	0.0046		-0.000963	7.70967e-05
																																-0.0009628	0.05212		-0.0009628	0.00552		-0.0009628	-0.02232		-0.0009629	-0.000834352		-0.0009629	-0.00437
																																-0.0009627	-0.06938		-0.0009627	0.03952		-0.0009627	0.01097		-0.0009628	-0.00136		-0.0009628	-0.00593
																																-0.0009626	-0.01573		-0.0009626	-0.01813		-0.0009626	0.0059		-0.0009627	-0.00178		-0.0009627	0.00286
																																-0.0009625	0.01582		-0.0009625	0.01291		-0.0009625	0.00807		-0.0009626	0.0046		-0.0009626	-0.000812613
																																-0.0009624	0.01635		-0.0009624	-0.04326		-0.0009624	-0.00423		-0.0009625	0.00481		-0.0009625	0.00364
																																-0.0009623	-0.0373		-0.0009623	-0.0137		-0.0009623	0.00807		-0.0009624	-0.000938881		-0.0009624	0.00275
																																-0.0009622	-0.00259		-0.0009622	-0.01148		-0.0009622	-0.01002		-0.0009623	0.000211019		-0.0009623	-0.00582
																																-0.0009621	0.02687		-0.0009621	0.0033		-0.0009621	-0.00495		-0.0009622	0.00763		-0.0009622	-0.00815
																																-0.000962	-0.07569		-0.000962	-0.02478		-0.000962	0.04643		-0.0009621	-0.00491		-0.0009621	0.00352
																																-0.0009619	-0.05097		-0.0009619	-0.02922		-0.0009619	0.01821		-0.000962	0.00105		-0.000962	0.00408
																																-0.0009618	-0.07516		-0.0009618	-0.02626		-0.0009618	0.01242		-0.0009619	-0.00272		-0.0009619	-0.00281
																																-0.0009617	-0.04256		-0.0009617	-0.02035		-0.0009617	-0.01726		-0.0009618	0.00554		-0.0009618	0.00453
																																-0.0009616	-0.01153		-0.0009616	-0.00779		-0.0009616	-0.00857		-0.0009617	0.00502		-0.0009617	7.70914e-05
																																-0.0009615	-0.0089		-0.0009615	-0.04548		-0.0009615	0.0088		-0.0009616	-0.00773		-0.0009616	0.00642
																																-0.0009614	-0.03572		-0.0009614	0.00034445		-0.0009614	0.02544		-0.0009615	0.00136		-0.0009615	0.000188302
																																-0.0009613	-0.01573		-0.0009613	0.01513		-0.0009613	0.01024		-0.0009614	0.0023		-0.0009614	0.00464
																																-0.0009612	-0.06885		-0.0009612	-0.01813		-0.0009612	-0.01509		-0.0009613	-0.00188		-0.0009613	-0.00115
																																-0.0009611	0.02529		-0.0009611	0.03582		-0.0009611	0.01386		-0.0009612	-0.00115		-0.0009612	0.00186
																																-0.000961	-0.04466		-0.000961	0.02474		-0.000961	-0.00423		-0.0009611	-0.00198		-0.0009611	0.00508
																																-0.0009609	0.01635		-0.0009609	0.00478		-0.0009609	-0.02739		-0.000961	-0.00313		-0.000961	-0.00159
																																-0.0009608	-0.0657		-0.0009608	0.02104		-0.0009608	-0.01581		-0.0009609	-0.00752		-0.0009609	-0.00382
																																-0.0009607	-0.04203		-0.0009607	0.01808		-0.0009607	0.01965		-0.0009608	-0.00334		-0.0009608	-0.00882
																																-0.0009606	0.00793		-0.0009606	0.00626		-0.0009606	0.01386		-0.0009607	-0.00627		-0.0009607	-0.00404
																																-0.0009605	-0.04098		-0.0009605	-0.01813		-0.0009605	0.00373		-0.0009606	-0.000416198		-0.0009606	-0.00526
																																-0.0009604	-0.1472		-0.0009604	-0.02922		-0.0009604	-0.01002		-0.0009605	-0.00951		-0.0009605	0.0013
																																-0.0009603	-0.09725		-0.0009603	0.01587		-0.0009603	-0.00278		-0.0009604	-0.00282		-0.0009604	-0.000812615
																																-0.0009602	0.0032		-0.0009602	-0.03513		-0.0009602	0.02906		-0.0009603	0.00105		-0.0009603	0.00286
																																-0.0009601	-0.02783		-0.0009601	0.03361		-0.0009601	0.02544		-0.0009602	0.00115		-0.0009602	-0.00448
																																-0.00096	-0.06622		-0.00096	-0.027		-0.00096	-0.03173		-0.0009601	-0.00533		-0.0009601	0.00219
																																-0.0009599	0.00373		-0.0009599	-0.01518		-0.0009599	0.01024		-0.00096	-0.00104		-0.00096	-0.00315
																																-0.0009598	-0.0231		-0.0009598	0.01956		-0.0009598	0.01965		-0.0009599	0.00418		-0.0009599	0.00597
																																-0.0009597	-0.00311		-0.0009597	0.02252		-0.0009597	0.024		-0.0009598	0.00408		-0.0009598	0.0013
																																-0.0009596	-0.00627		-0.0009596	0.01365		-0.0009596	0.00156		-0.0009597	-0.00188		-0.0009597	-0.00471
																																-0.0009595	-0.06517		-0.0009595	-0.01296		-0.0009595	-0.01581		-0.0009596	0.00565		-0.0009596	0.00208
																																-0.0009594	-0.02941		-0.0009594	0.00404		-0.0009594	0.02834		-0.0009595	-0.00502		-0.0009595	-0.00326
																																-0.0009593	0.00793		-0.0009593	-0.01148		-0.0009593	-0.00423		-0.0009594	0.00282		-0.0009594	0.00664
																																-0.0009592	-0.01994		-0.0009592	0.02474		-0.0009592	0.00446		-0.0009593	-0.00512		-0.0009593	7.70994e-05
																																-0.0009591	-0.01626		-0.0009591	0.02917		-0.0009591	-0.00351		-0.0009592	-0.000625274		-0.0009592	0.0053
																																-0.000959	0.04843		-0.000959	0.02252		-0.000959	0.00156		-0.0009591	-0.0023		-0.0009591	-0.00515
																																-0.0009589	-0.09199		-0.0009589	0.04543		-0.0009589	0.01603		-0.000959	-0.00533		-0.000959	-0.00415
																																-0.0009588	0.02213		-0.0009588	-0.02478		-0.0009588	0.02183		-0.0009589	-0.00522		-0.0009589	0.0043
																																-0.0009587	0.0174		-0.0009587	-0.027		-0.0009587	0.02183		-0.0009588	-0.00481		-0.0009588	0.00508
																																-0.0009586	-0.05307		-0.0009586	0.00626		-0.0009586	-0.01726		-0.0009587	-0.00721		-0.0009587	0.00842
																																-0.0009585	-0.06096		-0.0009585	0.00182		-0.0009585	-0.01219		-0.0009586	0.000524631		-0.0009586	-0.00204
																																-0.0009584	-0.1167		-0.0009584	-0.01518		-0.0009584	0.00228		-0.0009585	0.000733699		-0.0009585	0.0082
																																-0.0009583	-0.00522		-0.0009583	-0.00926		-0.0009583	-0.00423		-0.0009584	0.00094277		-0.0009584	0.000966806
																																-0.0009582	0.00373		-0.0009582	0.06022		-0.0009582	-0.000611131		-0.0009583	0.0022		-0.0009583	-0.0027
																																-0.0009581	-0.03625		-0.0009581	-0.06174		-0.0009581	0.01531		-0.0009582	0.0023		-0.0009582	0.00275
																																-0.000958	0.01056		-0.000958	-0.000394699		-0.000958	0.00952		-0.0009581	0.00303		-0.0009581	0.00186
																																-0.0009579	0.02371		-0.0009579	-0.00261		-0.0009579	0.02255		-0.000958	0.00303		-0.000958	0.00186
																																-0.0009578	0.01319		-0.0009578	0.007		-0.0009578	0.01676		-0.0009579	-0.00178		-0.0009579	-0.00593
																																-0.0009577	0.00215		-0.0009577	-0.02405		-0.0009577	-0.00206		-0.0009578	-0.00188		-0.0009578	-0.0027
																																-0.0009576	-0.00942		-0.0009576	0.007		-0.0009576	0.03485		-0.0009577	0.0022		-0.0009577	0.00197
																																-0.0009575	-0.03151		-0.0009575	0.00774		-0.0009575	-0.01147		-0.0009576	-0.00282		-0.0009576	-0.00159
																																-0.0009574	-0.03572		-0.0009574	-0.000394646		-0.0009574	-0.00206		-0.0009575	0.00157		-0.0009575	0.00319
																																-0.0009573	-0.1125		-0.0009573	-0.03291		-0.0009573	-0.01147		-0.0009574	0.00115		-0.0009574	-0.00604
																																-0.0009572	-0.01416		-0.0009572	-0.03587		-0.0009572	-0.00785		-0.0009573	-0.00847		-0.0009573	-0.00115
																																-0.0009571	-0.11565		-0.0009571	-0.03883		-0.0009571	-0.02449		-0.0009572	0.00303		-0.0009572	0.00731
																																-0.000957	0.00373		-0.000957	-0.02035		-0.000957	-0.00278		-0.0009571	0.00471		-0.0009571	-0.00137
																																-0.0009569	0.06422		-0.0009569	-0.01444		-0.0009569	0.01169		-0.000957	0.000211021		-0.000957	-0.0017
																																-0.0009568	0.0053		-0.0009568	-0.01148		-0.0009568	-0.00495		-0.0009569	-0.0046		-0.0009569	0.00608
																																-0.0009567	-0.02941		-0.0009567	-0.01222		-0.0009567	-0.0064		-0.0009568	-0.00575		-0.0009568	0.000521951
																																-0.0009566	0.00636		-0.0009566	0.02326		-0.0009566	-0.01364		-0.0009567	-0.00324		-0.0009567	0.000855592
																																-0.0009565	-0.03046		-0.0009565	0.00256		-0.0009565	-0.01509		-0.0009566	0.00377		-0.0009566	0.00464
																																-0.0009564	0.0195		-0.0009564	-0.01		-0.0009564	0.00373		-0.0009565	-0.00376		-0.0009565	0.00319
																																-0.0009563	0.09473		-0.0009563	0.00774		-0.0009563	-0.02015		-0.0009564	-0.00345		-0.0009564	-0.00582
																																-0.0009562	0.02108		-0.0009562	-0.03439		-0.0009562	-0.03969		-0.0009563	0.00136		-0.0009563	0.00297
																																-0.0009561	0.05843		-0.0009561	0.00552		-0.0009561	-0.0187		-0.0009562	-0.00481		-0.0009562	-0.00515
																																-0.000956	0.00688		-0.000956	0.04174		-0.000956	0.00663		-0.0009561	0.000733704		-0.0009561	-0.0017
																																-0.0009559	0.01477		-0.0009559	-0.01222		-0.0009559	-0.01509		-0.000956	0.000524631		-0.000956	0.00497
																																-0.0009558	-0.00469		-0.0009558	0.01069		-0.0009558	0.00663		-0.0009559	0.00293		-0.0009559	0.00564
																																-0.0009557	-0.01679		-0.0009557	0.02769		-0.0009557	0.03775		-0.0009558	-0.000938889		-0.0009558	0.00519
																																-0.0009556	-0.07253		-0.0009556	-0.00852		-0.0009556	0.01603		-0.0009557	-0.00282		-0.0009557	-0.000367761
																																-0.0009555	-0.05623		-0.0009555	0.00404		-0.0009555	-0.02088		-0.0009556	-0.00648		-0.0009556	-0.000256544
																																-0.0009554	-0.03046		-0.0009554	0.02547		-0.0009554	-0.01798		-0.0009555	0.000629163		-0.0009555	-0.00137
																																-0.0009553	-0.04256		-0.0009553	0.01143		-0.0009553	0.03702		-0.0009554	-0.00345		-0.0009554	0.00119
																																-0.0009552	-0.03467		-0.0009552	-0.02035		-0.0009552	-0.00351		-0.0009553	-0.00512		-0.0009553	0.00464
																																-0.0009551	-0.0131		-0.0009551	0.00182		-0.0009551	-0.01726		-0.0009552	-0.00773		-0.0009552	-0.00493
																																-0.000955	-0.06412		-0.000955	-0.00483		-0.000955	-0.02956		-0.0009551	-0.00282		-0.0009551	0.00175
																																-0.0009549	0.06316		-0.0009549	0.02843		-0.0009549	-0.00423		-0.000955	0.000106485		-0.000955	0.00197
																																-0.0009548	-0.00311		-0.0009548	0.00995		-0.0009548	-0.00785		-0.0009549	0.00387		-0.0009549	0.000521946
																																-0.0009547	-0.03782		-0.0009547	0.00847		-0.0009547	0.01676		-0.0009548	0.00209		-0.0009548	0.00375
																																-0.0009546	-0.09357		-0.0009546	-0.04696		-0.0009546	0.03196		-0.0009547	-0.00146		-0.0009547	-0.00604
																																-0.0009545	-0.01521		-0.0009545	0.02769		-0.0009545	-0.00206		-0.0009546	0.000838234		-0.0009546	-0.00148
																																-0.0009544	-0.000481732		-0.0009544	0.00478		-0.0009544	0.04209		-0.0009545	-0.00261		-0.0009545	-0.00404
																																-0.0009543	0.05159		-0.0009543	0.02326		-0.0009543	0.01314		-0.0009544	-0.00543		-0.0009544	0.000855587
																																-0.0009542	-0.06832		-0.0009542	0.05282		-0.0009542	0.03992		-0.0009543	-0.00178		-0.0009543	-0.00326
																																-0.0009541	0.00793		-0.0009541	-0.01074		-0.0009541	0.03341		-0.0009542	-0.00355		-0.0009542	0.00542
																																-0.000954	-0.07043		-0.000954	-0.00557		-0.000954	0.04209		-0.0009541	-0.00407		-0.0009541	0.00608
																																-0.0009539	0.00793		-0.0009539	0.00404		-0.0009539	0.03847		-0.000954	-0.00543		-0.000954	0.000855587
																																-0.0009538	-0.04624		-0.0009538	-0.01296		-0.0009538	0.01893		-0.0009539	-0.00596		-0.0009539	-0.000701404
																																-0.0009537	0.02845		-0.0009537	-0.00779		-0.0009537	0.01893		-0.0009538	0.000733702		-0.0009538	-0.000812613
																																-0.0009536	0.04949		-0.0009536	-0.01296		-0.0009536	-0.01147		-0.0009537	0.0045		-0.0009537	0.00119
																																-0.0009535	0.0437		-0.0009535	0.0033		-0.0009535	-0.02811		-0.0009536	-0.00219		-0.0009536	0.00497
																																-0.0009534	-0.01363		-0.0009534	0.02326		-0.0009534	-0.01291		-0.0009535	-0.00219		-0.0009535	0.00186
																																-0.0009533	-0.0231		-0.0009533	0.07278		-0.0009533	-0.00351		-0.0009534	-0.00198		-0.0009534	-0.00159
																																-0.0009532	-0.01363		-0.0009532	0.01808		-0.0009532	0.0088		-0.0009533	-0.00136		-0.0009533	0.0053
																																-0.0009531	-0.0089		-0.0009531	-0.01296		-0.0009531	0.01893		-0.0009532	-0.00115		-0.0009532	0.0033
																																-0.000953	-0.07884		-0.000953	0.007		-0.000953	0.000836345		-0.0009531	0.000629163		-0.0009531	-0.00559
																																-0.0009529	-0.00995		-0.0009529	0.0373		-0.0009529	-0.0064		-0.000953	-0.00439		-0.000953	-0.01171
																																-0.0009528	-0.04887		-0.0009528	0.00921		-0.0009528	0.000836345		-0.0009529	0.000315551		-0.0009529	-0.00526
																																-0.0009527	0.00793		-0.0009527	-0.02257		-0.0009527	0.02183		-0.0009528	-0.00376		-0.0009528	-0.00293
																																-0.0009526	-0.04256		-0.0009526	-0.00483		-0.0009526	0.00156		-0.0009527	-0.00188		-0.0009527	0.00419
																																-0.0009525	0.00162		-0.0009525	-0.03809		-0.0009525	0.04064		-0.0009526	0.00533		-0.0009526	-3.41196e-05
																																-0.0009524	-0.04256		-0.0009524	0.00626		-0.0009524	0.01314		-0.0009525	-0.000207127		-0.0009525	0.00219
																																-0.0009523	-0.03046		-0.0009523	0.01291		-0.0009523	0.00301		-0.0009524	0.00157		-0.0009524	-0.00404
																																-0.0009522	0.000570165		-0.0009522	-0.0137		-0.0009522	-0.01002		-0.0009523	0.000315553		-0.0009523	0.00375
																																-0.0009521	-0.09514		-0.0009521	-0.044		-0.0009521	0.03775		-0.0009522	0.00167		-0.0009522	-0.0017
																																-0.000952	-0.04256		-0.000952	-0.02109		-0.000952	-0.02884		-0.0009521	0.000106477		-0.0009521	0.00297
																																-0.0009519	0.06159		-0.0009519	-0.03513		-0.0009519	-0.00568		-0.000952	-0.00072981		-0.000952	-0.00204
																																-0.0009518	0.0032		-0.0009518	-0.01813		-0.0009518	0.00228		-0.0009519	-0.00083435		-0.0009519	0.00108
																																-0.0009517	-0.07832		-0.0009517	-0.03883		-0.0009517	-0.02956		-0.0009518	0.00209		-0.0009518	-0.00882
																																-0.0009516	-0.09094		-0.0009516	-0.01739		-0.0009516	-0.03101		-0.0009517	-0.00627		-0.0009517	-0.00559
																																-0.0009515	0.01898		-0.0009515	-0.01		-0.0009515	0.00301		-0.0009516	-0.000311664		-0.0009516	-0.00637
																																-0.0009514	0.02582		-0.0009514	-0.01961		-0.0009514	0.00518		-0.0009515	0.00105		-0.0009515	-0.00482
																																-0.0009513	0.03739		-0.0009513	-0.044		-0.0009513	0.01169		-0.0009514	0.00136		-0.0009514	0.0023
																																-0.0009512	0.01845		-0.0009512	0.000344397		-0.0009512	0.02038		-0.0009513	-0.00669		-0.0009513	-0.00571
																																-0.0009511	-0.00153		-0.0009511	0.02843		-0.0009511	-0.01074		-0.0009512	-0.00575		-0.0009512	-0.00159
																																-0.000951	-0.0373		-0.000951	-0.01665		-0.000951	0.01169		-0.0009511	-0.00261		-0.0009511	-3.41196e-05
																																-0.0009509	-0.03151		-0.0009509	0.03361		-0.0009509	0.02327		-0.000951	-0.000311669		-0.000951	0.000299521
																																-0.0009508	-0.10356		-0.0009508	-0.00631		-0.0009508	-0.01074		-0.0009509	-0.00481		-0.0009509	-0.00115
																																-0.0009507	-0.01416		-0.0009507	0.00921		-0.0009507	0.01531		-0.0009508	0.000106485		-0.0009508	-0.00237
																																-0.0009506	-0.13616		-0.0009506	0.007		-0.0009506	-0.03969		-0.0009507	-0.00522		-0.0009507	-0.00404
																																-0.0009505	-0.05833		-0.0009505	-0.01961		-0.0009505	-0.02956		-0.0009506	-0.00449		-0.0009506	-0.000367766
																																-0.0009504	-0.0515		-0.0009504	0.02178		-0.0009504	-0.00133		-0.0009505	0.00533		-0.0009505	0.00141
																																-0.0009503	-0.04045		-0.0009503	-0.03217		-0.0009503	-0.01509		-0.0009504	-0.00502		-0.0009504	0.00241
																																-0.0009502	-0.00837		-0.0009502	0.01217		-0.0009502	-0.03752		-0.0009503	0.00282		-0.0009503	-0.00404
																																-0.0009501	0.02319		-0.0009501	0.03508		-0.0009501	0.02255		-0.0009502	0.00293		-0.0009502	-0.0027
																																-0.00095	0.0295		-0.00095	-0.00187		-0.00095	0.02038		-0.0009501	0.00356		-0.0009501	-0.00348
																																-0.0009499	0.06316		-0.0009499	0.01069		-0.0009499	-0.03318		-0.00095	0.000629165		-0.00095	0.0023
																																-0.0009498	0.03791		-0.0009498	0.01217		-0.0009498	0.01024		-0.0009499	-0.000311664		-0.0009499	-0.00204
																																-0.0009497	0.01845		-0.0009497	-0.02848		-0.0009497	0.00446		-0.0009498	-0.00272		-0.0009498	-0.000478971
																																-0.0009496	0.04686		-0.0009496	-0.00852		-0.0009496	-0.01798		-0.0009497	0.00523		-0.0009497	-0.00126
																																-0.0009495	-0.00995		-0.0009495	-0.01222		-0.0009495	0.04209		-0.0009496	-0.00554		-0.0009496	-0.00537
																																-0.0009494	-0.05413		-0.0009494	0.02104		-0.0009494	0.00807		-0.0009495	0.00356		-0.0009495	-0.00159
																																-0.0009493	0.02213		-0.0009493	-0.02331		-0.0009493	0.0363		-0.0009494	0.000942775		-0.0009494	-0.00104
																																-0.0009492	0.02003		-0.0009492	-0.01		-0.0009492	0.03485		-0.0009493	0.000211019		-0.0009493	-0.00359
																																-0.0009491	0.00583		-0.0009491	-0.00631		-0.0009491	0.01314		-0.0009492	-0.00104		-0.0009492	-0.00582
																																-0.000949	0.0153		-0.000949	-0.02996		-0.000949	-0.01002		-0.0009491	-0.00502		-0.0009491	-0.00359
																																-0.0009489	-0.04045		-0.0009489	-0.02405		-0.0009489	0.0211		-0.000949	-0.00125		-0.000949	-0.00904
																																-0.0009488	0.00162		-0.0009488	-0.03365		-0.0009488	-0.01291		-0.0009489	-0.0047		-0.0009489	-0.00448
																																-0.0009487	-0.08463		-0.0009487	0.01365		-0.0009487	-0.02015		-0.0009488	0.00262		-0.0009488	7.70941e-05
																																-0.0009486	-0.04361		-0.0009486	-0.02626		-0.0009486	-0.01943		-0.0009487	-0.00512		-0.0009487	-0.00593
																																-0.0009485	-0.01731		-0.0009485	-0.04326		-0.0009485	0.00156		-0.0009486	0.00157		-0.0009486	-0.00949
																																-0.0009484	-0.07621		-0.0009484	-0.04991		-0.0009484	-0.00278		-0.0009485	-0.00617		-0.0009485	0.00175
																																-0.0009483	-0.01942		-0.0009483	0.000344397		-0.0009483	0.03341		-0.0009484	-0.00104		-0.0009484	0.00163
																																-0.0009482	-0.0657		-0.0009482	0.00552		-0.0009482	0.0211		-0.0009483	-0.00209		-0.0009483	-0.00104
																																-0.0009481	0.03108		-0.0009481	0.00108		-0.0009481	-0.01726		-0.0009482	0.00178		-0.0009482	0.00464
																																-0.000948	-0.03625		-0.000948	0.000344433		-0.000948	-0.02811		-0.0009481	0.00147		-0.0009481	-0.00404
																																-0.0009479	-0.04413		-0.0009479	-0.00483		-0.0009479	0.0088		-0.000948	0.00669		-0.000948	-0.00782
																																-0.0009478	-0.0131		-0.0009478	0.02991		-0.0009478	0.00735		-0.0009479	-0.000416203		-0.0009479	-0.000256552
																																-0.0009477	-0.02836		-0.0009477	-0.02405		-0.0009477	-0.01002		-0.0009478	-0.000938884		-0.0009478	0.00364
																																-0.0009476	-0.03625		-0.0009476	0.01143		-0.0009476	0.02689		-0.0009477	-0.00512		-0.0009477	-0.00304
																																-0.0009475	-0.05728		-0.0009475	-0.01665		-0.0009475	0.01531		-0.0009476	-0.000729813		-0.0009476	0.00352
																																-0.0009474	0.01214		-0.0009474	0.03065		-0.0009474	0.03558		-0.0009475	-0.00648		-0.0009475	0.00264
																																-0.0009473	-0.01994		-0.0009473	-0.01887		-0.0009473	-0.01581		-0.0009474	-0.00136		-0.0009474	0.00453
																																-0.0009472	0.00951		-0.0009472	0.04617		-0.0009472	-0.02884		-0.0009473	0.00784		-0.0009473	-0.00115
																																-0.0009471	-0.01258		-0.0009471	-0.03217		-0.0009471	-0.01002		-0.0009472	-0.00617		-0.0009472	-0.00926
																																-0.000947	-0.04308		-0.000947	-0.00483		-0.000947	-0.02522		-0.0009471	0.00586		-0.0009471	-0.00548
																																-0.0009469	-0.01889		-0.0009469	-0.02405		-0.0009469	-0.01291		-0.000947	-0.00251		-0.000947	7.70967e-05
																																-0.0009468	-0.04098		-0.0009468	-0.0137		-0.0009468	-0.03173		-0.0009469	0.000106482		-0.0009469	-0.00359
																																-0.0009467	-0.00837		-0.0009467	-0.05213		-0.0009467	-0.00351		-0.0009468	-0.00407		-0.0009468	0.00208
																																-0.0009466	-0.01258		-0.0009466	-0.00779		-0.0009466	-0.00278		-0.0009467	1.94574e-06		-0.0009467	0.000521946
																																-0.0009465	-0.03519		-0.0009465	-0.02405		-0.0009465	0.02183		-0.0009466	-0.00355		-0.0009466	0.00297
																																-0.0009464	0.02845		-0.0009464	-0.00483		-0.0009464	0.00518		-0.0009465	0.00377		-0.0009465	0.00018831
																																-0.0009463	-0.03099		-0.0009463	-0.00852		-0.0009463	0.02689		-0.0009464	-0.00407		-0.0009464	-0.01015
																																-0.0009462	-0.07148		-0.0009462	-0.02552		-0.0009462	0.00735		-0.0009463	0.00282		-0.0009463	0.000188305
																																-0.0009461	-0.03467		-0.0009461	-0.00557		-0.0009461	0.000112615		-0.0009462	-0.0023		-0.0009462	0.00508
																																-0.000946	-0.04203		-0.000946	-0.00335		-0.000946	-0.04186		-0.0009461	-0.00366		-0.0009461	0.000410732
																																-0.0009459	-0.04413		-0.0009459	-0.01296		-0.0009459	0.01314		-0.000946	-0.0023		-0.000946	0.00141
																																-0.0009458	0.0011		-0.0009458	0.03804		-0.0009458	-0.01726		-0.0009459	0.00136		-0.0009459	-0.00559
																																-0.0009457	-0.01258		-0.0009457	-0.000394664		-0.0009457	-0.01653		-0.0009458	-0.0093		-0.0009458	-0.01149
																																-0.0009456	0.04107		-0.0009456	-0.00852		-0.0009456	-0.01219		-0.0009457	-0.00104		-0.0009457	-0.00192
																																-0.0009455	-0.03414		-0.0009455	-0.00631		-0.0009455	-0.01436		-0.0009456	0.00115		-0.0009456	-0.00559
																																-0.0009454	0.02739		-0.0009454	0.00921		-0.0009454	-0.0064		-0.0009455	-0.000729815		-0.0009455	0.000966803
																																-0.0009453	-0.03151		-0.0009453	0.02178		-0.0009453	0.01024		-0.0009454	-0.00167		-0.0009454	0.00186
																																-0.0009452	0.03581		-0.0009452	-0.04548		-0.0009452	0.01314		-0.0009453	0.00492		-0.0009453	-0.00204
																																-0.0009451	-0.01626		-0.0009451	-0.01444		-0.0009451	0.04499		-0.0009452	-0.00209		-0.0009452	-0.00126
																																-0.000945	-0.00627		-0.000945	-0.00631		-0.000945	0.0059		-0.0009451	0.00387		-0.0009451	-0.00137
																																-0.0009449	0.03791		-0.0009449	0.02991		-0.0009449	0.00807		-0.000945	0.00408		-0.000945	-0.00471
																																-0.0009448	-0.08831		-0.0009448	-0.02183		-0.0009448	-0.02884		-0.0009449	0.00136		-0.0009449	-0.00348
																																-0.0009447	-0.02836		-0.0009447	-0.00557		-0.0009447	-0.02015		-0.0009448	0.00816		-0.0009448	7.70941e-05
																																-0.0009446	-0.0373		-0.0009446	0.0203		-0.0009446	0.01169		-0.0009447	0.00763		-0.0009447	7.70967e-05
																																-0.0009445	-0.0089		-0.0009445	0.00256		-0.0009445	-0.02015		-0.0009446	0.00209		-0.0009446	0.00319
																																-0.0009444	-0.01416		-0.0009444	0.0033		-0.0009444	0.01097		-0.0009445	-0.00198		-0.0009445	-0.00237
																																-0.0009443	-0.02836		-0.0009443	0.01882		-0.0009443	0.024		-0.0009444	-0.00407		-0.0009444	-0.00637
																																-0.0009442	0.06369		-0.0009442	-0.000394663		-0.0009442	-0.00857		-0.0009443	-0.000729815		-0.0009443	-0.00192
																																-0.0009441	0.04738		-0.0009441	-0.01222		-0.0009441	0.00952		-0.0009442	-0.00293		-0.0009442	-0.00726
																																-0.000944	0.0011		-0.000944	-0.0403		-0.000944	-0.00495		-0.0009441	-0.00428		-0.0009441	-0.00771
																																-0.0009439	-0.07201		-0.0009439	-0.00926		-0.0009439	-0.01798		-0.000944	0.00387		-0.000944	-0.000701399
																																-0.0009438	-0.11986		-0.0009438	-0.00557		-0.0009438	0.02617		-0.0009439	-0.00345		-0.0009439	-0.00215
																																-0.0009437	0.02056		-0.0009437	-0.02405		-0.0009437	-0.00857		-0.0009438	0.000733699		-0.0009438	-0.00237
																																-0.0009436	-0.01153		-0.0009436	-0.00852		-0.0009436	0.02255		-0.0009437	-0.00251		-0.0009437	-0.0066
																																-0.0009435	0.01372		-0.0009435	-0.03735		-0.0009435	-0.00712		-0.0009436	-0.000520742		-0.0009436	0.00186
																																-0.0009434	-0.02573		-0.0009434	-0.01813		-0.0009434	-0.01074		-0.0009435	0.00335		-0.0009435	7.70967e-05
																																-0.0009433	-0.03782		-0.0009433	0.00774		-0.0009433	0.024		-0.0009434	0.00429		-0.0009434	0.00386
																																-0.0009432	-0.05465		-0.0009432	-0.00631		-0.0009432	-0.00712		-0.0009433	-0.00742		-0.0009433	-0.00337
																																-0.0009431	-0.02152		-0.0009431	-0.01739		-0.0009431	0.03196		-0.0009432	0.00147		-0.0009432	-0.00704
																																-0.000943	0.00688		-0.000943	0.00774		-0.000943	-0.00423		-0.0009431	0.000629165		-0.0009431	-0.00337
																																-0.0009429	0.01319		-0.0009429	-0.02996		-0.0009429	-0.01147		-0.000943	0.00617		-0.000943	0.000855595
																																-0.0009428	-0.02888		-0.0009428	-0.04104		-0.0009428	0.02906		-0.0009429	0.00251		-0.0009429	-0.000923829
																																-0.0009427	-0.01889		-0.0009427	0.0033		-0.0009427	0.01459		-0.0009428	0.000629163		-0.0009428	-0.00159
																																-0.0009426	-0.06201		-0.0009426	-0.01148		-0.0009426	0.01821		-0.0009427	-0.000729813		-0.0009427	-0.00192
																																-0.0009425	-0.02888		-0.0009425	-0.04252		-0.0009425	0.01821		-0.0009426	0.01192		-0.0009426	-0.00281
																																-0.0009424	-0.02047		-0.0009424	-0.01444		-0.0009424	0.01386		-0.0009425	0.00282		-0.0009425	-0.00326
																																-0.0009423	0.00162		-0.0009423	-0.01222		-0.0009423	0.03123		-0.0009424	0.00481		-0.0009424	0.00753
																																-0.0009422	-0.03625		-0.0009422	0.01439		-0.0009422	-0.01581		-0.0009423	-0.00397		-0.0009423	-0.00148
																																-0.0009421	0.05264		-0.0009421	-0.01444		-0.0009421	0.01024		-0.0009422	0.000838239		-0.0009422	0.00308
																																-0.000942	-0.01889		-0.000942	-0.03809		-0.000942	-0.0093		-0.0009421	-0.00178		-0.0009421	0.00797
																																-0.0009419	-0.0862		-0.0009419	0.00108		-0.0009419	0.03341		-0.000942	0.00345		-0.000942	-0.00838
																																-0.0009418	-0.04729		-0.0009418	-0.01518		-0.0009418	0.01676		-0.0009419	-0.00721		-0.0009419	-0.00415
																																-0.0009417	-0.06307		-0.0009417	-0.03513		-0.0009417	0.01676		-0.0009418	0.000315551		-0.0009418	-0.00192
																																-0.0009416	-0.03677		-0.0009416	0.01143		-0.0009416	0.000112581		-0.0009417	0.00617		-0.0009417	0.00497
																																-0.0009415	-0.03309		-0.0009415	-0.01222		-0.0009415	-0.00423		-0.0009416	0.00335		-0.0009416	0.00364
																																-0.0009414	0.03476		-0.0009414	0.02621		-0.0009414	-0.02811		-0.0009415	0.00481		-0.0009415	-0.00448
																																-0.0009413	0.02634		-0.0009413	-0.02331		-0.0009413	-0.00495		-0.0009414	-0.000625276		-0.0009414	-0.0027
																																-0.0009412	-0.03782		-0.0009412	0.02178		-0.0009412	0.00735		-0.0009413	-0.00293		-0.0009413	0.00175
																																-0.0009411	0.0032		-0.0009411	-0.03217		-0.0009411	0.03123		-0.0009412	0.00596		-0.0009412	0.00608
																																-0.000941	-0.00469		-0.000941	-0.01518		-0.000941	0.0059		-0.0009411	-0.00272		-0.0009411	-0.00693
																																-0.0009409	-0.02783		-0.0009409	0.01217		-0.0009409	0.00735		-0.000941	0.00659		-0.000941	0.00275
																																-0.0009408	-0.03835		-0.0009408	0.0373		-0.0009408	0.00156		-0.0009409	-0.0069		-0.0009409	-0.00115
																																-0.0009407	-0.06938		-0.0009407	0.00921		-0.0009407	0.02834		-0.0009408	-0.00125		-0.0009408	-0.00637
																																-0.0009406	0.02845		-0.0009406	0.00995		-0.0009406	0.000112615		-0.0009407	-0.00428		-0.0009407	0.00519
																																-0.0009405	0.00267		-0.0009405	-0.03587		-0.0009405	-0.00278		-0.0009406	-0.00303		-0.0009406	-0.00771
																																-0.0009404	-0.0394		-0.0009404	-0.02257		-0.0009404	-0.00495		-0.0009405	0.00314		-0.0009405	-0.00248
																																-0.0009403	-0.01679		-0.0009403	-0.02848		-0.0009403	-0.00495		-0.0009404	-0.00115		-0.0009404	-0.00337
																																-0.0009402	-0.02362		-0.0009402	-0.02257		-0.0009402	-0.01074		-0.0009403	0.00303		-0.0009403	-0.000256544
																																-0.0009401	0.0032		-0.0009401	0.041		-0.0009401	-0.00857		-0.0009402	0.00188		-0.0009402	-0.00359
																																-0.00094	-0.02468		-0.00094	-0.01961		-0.00094	0.01097		-0.0009401	-0.000834347		-0.0009401	0.00286
																																-0.0009399	-0.00942		-0.0009399	0.00552		-0.0009399	0.01459		-0.00094	-0.0047		-0.00094	-3.41249e-05
																																-0.0009398	0.01688		-0.0009398	-0.04843		-0.0009398	0.0088		-0.0009399	0.00115		-0.0009399	0.00208
																																-0.0009397	-0.03835		-0.0009397	-0.02552		-0.0009397	0.00156		-0.0009398	0.0022		-0.0009398	-0.00215
																																-0.0009396	-0.07201		-0.0009396	-0.03365		-0.0009396	0.01097		-0.0009397	-0.00324		-0.0009397	-0.00315
																																-0.0009395	-0.00206		-0.0009395	0.00847		-0.0009395	-0.01726		-0.0009396	-0.00449		-0.0009396	-0.0027
																																-0.0009394	-0.05991		-0.0009394	-0.01961		-0.0009394	-0.02015		-0.0009395	-0.000625279		-0.0009395	-0.00248
																																-0.0009393	-0.00153		-0.0009393	-0.01961		-0.0009393	0.00228		-0.0009394	0.00314		-0.0009394	0.00653
																																-0.0009392	-0.07253		-0.0009392	-0.03587		-0.0009392	0.00373		-0.0009393	0.00241		-0.0009393	0.000744379
																																-0.0009391	0.06737		-0.0009391	-0.0137		-0.0009391	0.01097		-0.0009392	0.00147		-0.0009392	-0.00537
																																-0.000939	0.03423		-0.000939	-0.02996		-0.000939	0.00156		-0.0009391	-0.00146		-0.0009391	-0.000367758
																																-0.0009389	-0.00101		-0.0009389	0.0203		-0.0009389	0.01603		-0.000939	-0.00418		-0.000939	0.00163
																																-0.0009388	-0.02836		-0.0009388	-0.01444		-0.0009388	-0.01509		-0.0009389	0.00502		-0.0009389	-0.00326
																																-0.0009387	-0.0231		-0.0009387	-0.04178		-0.0009387	-0.00785		-0.0009388	0.00262		-0.0009388	0.00197
																																-0.0009386	0.03897		-0.0009386	0.01734		-0.0009386	-0.00133		-0.0009387	0.00481		-0.0009387	0.00375
																																-0.0009385	-0.000481763		-0.0009385	0.00404		-0.0009385	0.01965		-0.0009386	0.00272		-0.0009386	-0.00259
																																-0.0009384	0.00373		-0.0009384	-0.01		-0.0009384	-0.00495		-0.0009385	0.00565		-0.0009385	0.00308
																																-0.0009383	-0.09882		-0.0009383	-0.02109		-0.0009383	0.00807		-0.0009384	-0.00251		-0.0009384	0.000966801
																																-0.0009382	-0.04992		-0.0009382	0.01587		-0.0009382	0.00156		-0.0009383	0.00199		-0.0009383	-0.00226
																																-0.0009381	-0.01258		-0.0009381	-0.0137		-0.0009381	0.01531		-0.0009382	1.94824e-06		-0.0009382	0.00441
																																-0.000938	0.01372		-0.000938	0.01734		-0.000938	0.02038		-0.0009381	-0.00104		-0.0009381	0.01109
																																-0.0009379	0.03371		-0.0009379	0.0033		-0.0009379	-0.000611114		-0.000938	-0.00355		-0.000938	0.00909
																																-0.0009378	0.06842		-0.0009378	-0.00779		-0.0009378	-0.00568		-0.0009379	0.00010648		-0.0009379	0.00831
																																-0.0009377	0.0053		-0.0009377	-0.00705		-0.0009377	0.00735		-0.0009378	0.00126		-0.0009378	0.00686
																																-0.0009376	0.05527		-0.0009376	-0.04917		-0.0009376	-0.01074		-0.0009377	-0.000625281		-0.0009377	0.00508
																																-0.0009375	0.03739		-0.0009375	-0.02996		-0.0009375	-0.0339		-0.0009376	0.000838241		-0.0009376	-0.000923829
																																-0.0009374	0.01845		-0.0009374	-0.02405		-0.0009374	-0.04403		-0.0009375	0.00314		-0.0009375	0.0043
																																-0.0009373	-0.03519		-0.0009373	-0.044		-0.0009373	0.02617		-0.0009374	0.00345		-0.0009374	0.00152
																																-0.0009372	-0.04519		-0.0009372	-0.02774		-0.0009372	0.0059		-0.0009373	-0.00209		-0.0009373	0.000744379
																																-0.0009371	-0.04624		-0.0009371	-0.0706		-0.0009371	-0.02015		-0.0009372	0.00199		-0.0009372	-0.00181
																																-0.000937	-0.07095		-0.000937	-0.02996		-0.000937	-0.00278		-0.0009371	-0.000520742		-0.0009371	7.70967e-05
																																-0.0009369	-0.01994		-0.0009369	0.01734		-0.0009369	-0.0064		-0.000937	0.00701		-0.000937	0.000966803
																																-0.0009368	-0.01731		-0.0009368	-0.00631		-0.0009368	-0.02088		-0.0009369	0.00397		-0.0009369	7.70914e-05
																																-0.0009367	0.0195		-0.0009367	-0.04178		-0.0009367	0.0211		-0.0009368	0.00492		-0.0009368	-0.00293
																																-0.0009366	-0.00364		-0.0009366	0.00256		-0.0009366	-0.0368		-0.0009367	0.0046		-0.0009367	-0.00315
																																-0.0009365	0.05527		-0.0009365	0.0166		-0.0009365	-0.02884		-0.0009366	-0.00146		-0.0009366	0.00286
																																-0.0009364	-0.01994		-0.0009364	0.00404		-0.0009364	0.0059		-0.0009365	0.00157		-0.0009365	0.0013
																																-0.0009363	0.03213		-0.0009363	0.04691		-0.0009363	0.00373		-0.0009364	-0.00178		-0.0009364	-0.0037
																																-0.0009362	0.05685		-0.0009362	-0.00187		-0.0009362	-0.01581		-0.0009363	0.00126		-0.0009363	0.000744376
																																-0.0009361	0.00688		-0.0009361	-0.02331		-0.0009361	-0.00278		-0.0009362	-0.00293		-0.0009362	0.000633157
																																-0.000936	-0.04834		-0.000936	0.03508		-0.000936	-0.01147		-0.0009361	-0.00397		-0.0009361	0.00219
																																-0.0009359	-0.03572		-0.0009359	0.01513		-0.0009359	0.01314		-0.000936	-0.0046		-0.000936	0.000966806
																																-0.0009358	-0.14825		-0.0009358	-0.027		-0.0009358	0.01748		-0.0009359	-0.00104		-0.0009359	0.00319
																																-0.0009357	-0.06675		-0.0009357	-0.03956		-0.0009357	0.01893		-0.0009358	-0.00345		-0.0009358	0.0053
																																-0.0009356	-0.04887		-0.0009356	-0.03144		-0.0009356	-0.01074		-0.0009357	-0.000102588		-0.0009357	-0.000256547
																																-0.0009355	0.01214		-0.0009355	0.0033		-0.0009355	0.01748		-0.0009356	0.00732		-0.0009356	0.00275
																																-0.0009354	-0.00942		-0.0009354	0.0166		-0.0009354	-0.00568		-0.0009355	-0.000416203		-0.0009355	-0.0037
																																-0.0009353	-0.02783		-0.0009353	0.0166		-0.0009353	-0.0216		-0.0009354	-0.00355		-0.0009354	0.0033
																																-0.0009352	-0.0131		-0.0009352	0.00108		-0.0009352	-0.0093		-0.0009353	-0.00711		-0.0009353	-0.00215
																																-0.0009351	-0.05728		-0.0009351	-0.02035		-0.0009351	-0.00133		-0.0009352	0.0022		-0.0009352	-0.00226
																																-0.000935	-0.0415		-0.000935	-0.00187		-0.000935	0.00301		-0.0009351	0.000315558		-0.0009351	0.00152
																																-0.0009349	0.01162		-0.0009349	0.00182		-0.0009349	0.03196		-0.000935	-0.00387		-0.000935	-0.00415
																																-0.0009348	-0.09409		-0.0009348	0.02474		-0.0009348	0.01603		-0.0009349	0.00178		-0.0009349	-0.00104
																																-0.0009347	-0.0131		-0.0009347	-0.04474		-0.0009347	-0.00495		-0.0009348	-0.00178		-0.0009348	-0.00259
																																-0.0009346	0.03265		-0.0009346	0.00256		-0.0009346	0.00952		-0.0009347	0.000942778		-0.0009347	0.0023
																																-0.0009345	0.02897		-0.0009345	-0.00779		-0.0009345	-0.01147		-0.0009346	0.00471		-0.0009346	-0.00104
																																-0.0009344	-0.02099		-0.0009344	-0.00409		-0.0009344	-0.00785		-0.0009345	-0.00407		-0.0009345	-0.00782
																																-0.0009343	-0.03256		-0.0009343	0.03213		-0.0009343	-0.0368		-0.0009344	-0.00188		-0.0009344	0.000633165
																																-0.0009342	-0.04098		-0.0009342	-0.00261		-0.0009342	-0.01002		-0.0009343	0.00314		-0.0009343	0.000410732
																																-0.0009341	0.01109		-0.0009341	0.03952		-0.0009341	-0.02088		-0.0009342	0.00418		-0.0009342	-0.00582
																																-0.000934	-0.00942		-0.000934	0.01587		-0.000934	-0.00351		-0.0009341	-0.00282		-0.0009341	0.00197
																																-0.0009339	0.0579		-0.0009339	0.03434		-0.0009339	-0.01074		-0.000934	0.00209		-0.000934	-0.000256544
																																-0.0009338	0.04528		-0.0009338	0.03287		-0.0009338	-0.00206		-0.0009339	-0.00125		-0.0009339	-0.00104
																																-0.0009337	0.03844		-0.0009337	-0.02848		-0.0009337	-0.0064		-0.0009338	-0.00867		-0.0009338	-0.00359
																																-0.0009336	0.07789		-0.0009336	-0.00705		-0.0009336	-0.03245		-0.0009337	-0.00366		-0.0009337	0.0023
																																-0.0009335	0.03634		-0.0009335	0.04765		-0.0009335	0.00735		-0.0009336	-0.00554		-0.0009336	-0.00059019
																																-0.0009334	-0.03362		-0.0009334	-0.01518		-0.0009334	0.00735		-0.0009335	-0.007		-0.0009335	-0.00025655
																																-0.0009333	0.000570134		-0.0009333	0.024		-0.0009333	-0.01364		-0.0009334	-0.00136		-0.0009334	-0.00148
																																-0.0009332	0.02845		-0.0009332	0.03361		-0.0009332	-0.02088		-0.0009333	-0.0023		-0.0009333	-0.000145336
																																-0.0009331	0.03108		-0.0009331	-0.00483		-0.0009331	-0.02594		-0.0009332	-0.00115		-0.0009332	-0.0017
																																-0.000933	-0.0231		-0.000933	0.00478		-0.000933	-0.01509		-0.0009331	0.00565		-0.0009331	0.00308
																																-0.0009329	0.00741		-0.0009329	0.02695		-0.0009329	0.02762		-0.000933	0.00262		-0.000933	-0.00126
																																-0.0009328	0.01582		-0.0009328	0.02769		-0.0009328	-0.02666		-0.0009329	-0.00303		-0.0009329	-0.00448
																																-0.0009327	-0.0373		-0.0009327	0.02326		-0.0009327	-0.0093		-0.0009328	-0.00125		-0.0009328	-0.0066
																																-0.0009326	0.07158		-0.0009326	0.05948		-0.0009326	0.01748		-0.0009327	-0.00449		-0.0009327	0.0033
																																-0.0009325	-0.07358		-0.0009325	0.007		-0.0009325	-0.0064		-0.0009326	-0.000102596		-0.0009326	-0.00148
																																-0.0009324	0.00688		-0.0009324	0.04543		-0.0009324	-0.000611131		-0.0009325	-0.00522		-0.0009325	0.00842
																																-0.0009323	-0.04308		-0.0009323	0.0166		-0.0009323	-0.01147		-0.0009324	-0.00020713		-0.0009324	-0.00671
																																-0.0009322	0.00793		-0.0009322	0.00552		-0.0009322	-0.01798		-0.0009323	-0.00261		-0.0009323	0.00542
																																-0.0009321	-0.02205		-0.0009321	0.06095		-0.0009321	-0.02594		-0.0009322	-0.00198		-0.0009322	0.000299521
																																-0.000932	0.08315		-0.000932	-0.01739		-0.000932	0.0088		-0.0009321	-0.0047		-0.0009321	-0.00571
																																-0.0009319	0.0195		-0.0009319	0.03139		-0.0009319	0.03196		-0.000932	-0.00104		-0.000932	0.00441
																																-0.0009318	0.04317		-0.0009318	-0.05435		-0.0009318	0.01242		-0.0009319	-0.00209		-0.0009319	0.0013
																																-0.0009317	-0.0252		-0.0009317	-0.02848		-0.0009317	0.00446		-0.0009318	0.00324		-0.0009318	-0.00315
																																-0.0009316	-0.08515		-0.0009316	-0.01074		-0.0009316	-0.01509		-0.0009317	0.00293		-0.0009317	-0.00237
																																-0.0009315	-0.0678		-0.0009315	-0.00779		-0.0009315	-0.01291		-0.0009316	-0.000938886		-0.0009316	-0.00148
																																-0.0009314	-0.02573		-0.0009314	-0.00261		-0.0009314	0.0059		-0.0009315	-0.00125		-0.0009315	0.000410738
																																-0.0009313	-0.05728		-0.0009313	-0.01813		-0.0009313	-0.02232		-0.0009314	-0.00334		-0.0009314	-3.41249e-05
																																-0.0009312	0.01582		-0.0009312	-0.04326		-0.0009312	-0.01726		-0.0009313	0.00481		-0.0009313	0.000633162
																																-0.0009311	-0.09514		-0.0009311	-0.00705		-0.0009311	-0.03535		-0.0009312	0.00188		-0.0009312	-0.00437
																																-0.000931	-0.11618		-0.000931	0.06613		-0.000931	-0.02088		-0.0009311	0.00324		-0.0009311	-0.000256552
																																-0.0009309	-0.0536		-0.0009309	-0.03144		-0.0009309	-0.00568		-0.000931	-0.00376		-0.000931	0.0013
																																-0.0009308	-0.15193		-0.0009308	-0.0137		-0.0009308	-0.00568		-0.0009309	0.00711		-0.0009309	-0.00471
																																-0.0009307	-0.07148		-0.0009307	-0.00261		-0.0009307	-0.00785		-0.0009308	0.00366		-0.0009308	-0.00104
																																-0.0009306	-0.04519		-0.0009306	0.00847		-0.0009306	-0.00278		-0.0009307	-0.000729813		-0.0009307	-0.00337
																																-0.0009305	-0.00942		-0.0009305	0.02104		-0.0009305	-0.01436		-0.0009306	0.000733697		-0.0009306	0.000299519
																																-0.0009304	-0.08883		-0.0009304	0.01217		-0.0009304	-0.0064		-0.0009305	-0.00178		-0.0009305	-0.00181
																																-0.0009303	-0.09988		-0.0009303	0.00626		-0.0009303	-0.00206		-0.0009304	0.00481		-0.0009304	-0.00882
																																-0.0009302	0.00162		-0.0009302	-0.03291		-0.0009302	0.01097		-0.0009303	0.00251		-0.0009303	0.00497
																																-0.0009301	0.0416		-0.0009301	0.01956		-0.0009301	-0.000611114		-0.0009302	0.000211021		-0.0009302	0.000188308
																																-0.00093	-0.03993		-0.00093	0.00552		-0.00093	0.01459		-0.0009301	0.0007337		-0.0009301	0.00152
																																-0.0009299	0.02424		-0.0009299	-0.027		-0.0009299	0.00446		-0.00093	-0.00198		-0.00093	-0.00393
																																-0.0009298	-0.01942		-0.0009298	-0.02848		-0.0009298	-0.0093		-0.0009299	0.00533		-0.0009299	0.0023
																																-0.0009297	-0.0536		-0.0009297	-0.04326		-0.0009297	0.01386		-0.0009298	0.000733697		-0.0009298	-0.00504
																																-0.0009296	-0.00785		-0.0009296	0.00478		-0.0009296	0.02906		-0.0009297	0.00429		-0.0009297	-0.000367766
																																-0.0009295	0.0558		-0.0009295	-0.000394664		-0.0009295	0.00952		-0.0009296	0.00471		-0.0009296	-0.00326
																																-0.0009294	0.06106		-0.0009294	-0.02996		-0.0009294	-0.01726		-0.0009295	0.00115		-0.0009295	-0.000812615
																																-0.0009293	0.01056		-0.0009293	-0.01444		-0.0009293	-0.01074		-0.0009294	0.00544		-0.0009294	0.00308
																																-0.0009292	0.02792		-0.0009292	0.00774		-0.0009292	-0.0216		-0.0009293	0.00492		-0.0009293	-0.00382
																																-0.0009291	-0.00259		-0.0009291	-0.08169		-0.0009291	-0.00495		-0.0009292	0.00617		-0.0009292	0.0013
																																-0.000929	0.02371		-0.000929	-0.02996		-0.000929	0.01821		-0.0009291	1.94824e-06		-0.0009291	-0.000923829
																																-0.0009289	-0.09567		-0.0009289	0.01808		-0.0009289	-0.03173		-0.000929	0.00408		-0.000929	-0.00226
																																-0.0009288	-0.00101		-0.0009288	-0.01		-0.0009288	-0.02884		-0.0009289	0.00512		-0.0009289	-0.00771
																																-0.0009287	-0.03519		-0.0009287	-0.00631		-0.0009287	-0.00206		-0.0009288	0.000524629		-0.0009288	0.0033
																																-0.0009286	0.03213		-0.0009286	-0.00779		-0.0009286	-0.00206		-0.0009287	-0.00366		-0.0009287	0.00441
																																-0.0009285	-0.06201		-0.0009285	-0.00557		-0.0009285	-0.00568		-0.0009286	-0.00261		-0.0009286	-0.00192
																																-0.0009284	-0.01626		-0.0009284	-0.00852		-0.0009284	-0.0093		-0.0009285	0.00314		-0.0009285	-0.0017
																																-0.0009283	-0.00259		-0.0009283	0.01365		-0.0009283	0.00446		-0.0009284	0.000315553		-0.0009284	-0.000145339
																																-0.0009282	-0.00101		-0.0009282	-0.00261		-0.0009282	-0.0064		-0.0009283	1.9458e-06		-0.0009283	0.00197
																																-0.0009281	0.06053		-0.0009281	0.05874		-0.0009281	-0.0368		-0.0009282	0.00408		-0.0009282	0.00886
																																-0.000928	0.07105		-0.000928	0.03952		-0.000928	-0.01653		-0.0009281	-0.00397		-0.0009281	0.0013
																																-0.0009279	0.10209		-0.0009279	0.00552		-0.0009279	-0.00712		-0.000928	0.00481		-0.000928	0.00352
																																-0.0009278	0.0195		-0.0009278	0.01365		-0.0009278	0.01676		-0.0009279	-0.00355		-0.0009279	-0.00893
																																-0.0009277	0.02213		-0.0009277	0.01291		-0.0009277	0.00156		-0.0009278	-0.00324		-0.0009278	0.000299524
																																-0.0009276	0.01267		-0.0009276	-0.01148		-0.0009276	-0.01147		-0.0009277	-0.00909		-0.0009277	0.00719
																																-0.0009275	-0.05097		-0.0009275	-0.00852		-0.0009275	0.00807		-0.0009276	0.000420092		-0.0009276	0.00564
																																-0.0009274	-0.00995		-0.0009274	-0.01		-0.0009274	-0.03897		-0.0009275	-0.00125		-0.0009275	0.00686
																																-0.0009273	0.03002		-0.0009273	-0.03144		-0.0009273	0.00228		-0.0009274	0.00533		-0.0009274	-0.00593
																																-0.0009272	0.09315		-0.0009272	-0.03809		-0.0009272	0.0059		-0.0009273	0.00575		-0.0009273	-0.00604
																																-0.0009271	-0.05833		-0.0009271	0.024		-0.0009271	0.0392		-0.0009272	0.00178		-0.0009272	0.00708
																																-0.000927	-0.0415		-0.000927	0.00552		-0.000927	0.01169		-0.0009271	-0.00554		-0.0009271	-0.0037
																																-0.0009269	-0.03099		-0.0009269	-0.01739		-0.0009269	-0.000611114		-0.000927	-0.00324		-0.000927	-0.00515
																																-0.0009268	0.01688		-0.0009268	-0.04474		-0.0009268	-0.0093		-0.0009269	0.00105		-0.0009269	0.00753
																																-0.0009267	-0.0699		-0.0009267	-0.00926		-0.0009267	-0.03318		-0.0009268	0.000838239		-0.0009268	-0.00126
																																-0.0009266	-0.0557		-0.0009266	-0.0137		-0.0009266	-0.0339		-0.0009267	-0.00136		-0.0009267	-0.00426
																																-0.0009265	-0.00311		-0.0009265	-0.04178		-0.0009265	-0.0216		-0.0009266	-0.00522		-0.0009266	0.00397
																																-0.0009264	0.0174		-0.0009264	0.03287		-0.0009264	-0.02377		-0.0009265	-0.00439		-0.0009265	-0.0096
																																-0.0009263	-0.01731		-0.0009263	0.00774		-0.0009263	-0.02884		-0.0009264	0.00377		-0.0009264	-0.00926
																																-0.0009262	0.00741		-0.0009262	0.02547		-0.0009262	0.00301		-0.0009263	-0.00209		-0.0009263	-0.00537
																																-0.0009261	-0.03677		-0.0009261	-0.02848		-0.0009261	0.0088		-0.0009262	0.00356		-0.0009262	-0.00293
																																-0.000926	-0.00679		-0.000926	-0.01518		-0.000926	-0.01798		-0.0009261	0.00826		-0.0009261	-0.0027
																																-0.0009259	-0.02573		-0.0009259	-0.01961		-0.0009259	0.02617		-0.000926	-0.00522		-0.000926	-0.000701401
																																-0.0009258	0.03476		-0.0009258	0.0166		-0.0009258	0.01965		-0.0009259	-0.00428		-0.0009259	0.00297
																																-0.0009257	0.01372		-0.0009257	-0.02035		-0.0009257	0.00518		-0.0009258	-0.00157		-0.0009258	0.00152
																																-0.0009256	0.0032		-0.0009256	-0.03291		-0.0009256	0.01603		-0.0009257	0.000629163		-0.0009257	-0.00259
																																-0.0009255	-0.0252		-0.0009255	-0.02183		-0.0009255	0.01748		-0.0009256	0.00669		-0.0009256	0.00597
																																-0.0009254	0.03371		-0.0009254	-0.01074		-0.0009254	0.00807		-0.0009255	-0.000834352		-0.0009255	-0.0027
																																-0.0009253	0.02266		-0.0009253	0.00847		-0.0009253	0.01386		-0.0009254	0.00324		-0.0009254	-0.00426
																																-0.0009252	-0.03309		-0.0009252	0.01882		-0.0009252	-0.00133		-0.0009253	0.00293		-0.0009253	0.00508
																																-0.0009251	-0.02152		-0.0009251	0.01069		-0.0009251	-0.01291		-0.0009252	0.000733702		-0.0009252	-0.000701407
																																-0.000925	-0.01889		-0.000925	-0.04178		-0.000925	0.01821		-0.0009251	-0.00104		-0.0009251	0.00964
																																-0.0009249	0.00373		-0.0009249	0.00404		-0.0009249	-0.00278		-0.000925	0.00272		-0.000925	-0.00359
																																-0.0009248	-0.0273		-0.0009248	0.01217		-0.0009248	-0.0187		-0.0009249	0.00115		-0.0009249	0.0053
																																-0.0009247	-0.04992		-0.0009247	-0.03217		-0.0009247	0.01893		-0.0009248	-0.00324		-0.0009248	0.00686
																																-0.0009246	-0.07358		-0.0009246	0.01291		-0.0009246	0.02472		-0.0009247	-0.00575		-0.0009247	0.00297
																																-0.0009245	-0.03414		-0.0009245	-0.02922		-0.0009245	-0.00712		-0.0009246	0.00282		-0.0009246	0.00152
																																-0.0009244	-0.03362		-0.0009244	-0.03957		-0.0009244	-0.01364		-0.0009245	0.00356		-0.0009245	0.00141
																																-0.0009243	0.06685		-0.0009243	0.05874		-0.0009243	-0.0064		-0.0009244	-0.00345		-0.0009244	0.00152
																																-0.0009242	0.02003		-0.0009242	0.01143		-0.0009242	0.01603		-0.0009243	0.00816		-0.0009243	-0.00437
																																-0.0009241	-0.0131		-0.0009241	0.01365		-0.0009241	-0.00351		-0.0009242	-0.000416201		-0.0009242	0.00475
																																-0.000924	0.0579		-0.000924	-0.02331		-0.000924	0.00228		-0.0009241	-0.000102596		-0.0009241	-0.00548
																																-0.0009239	-0.07937		-0.0009239	0.01734		-0.0009239	0.02617		-0.000924	0.00126		-0.000924	-0.00415
																																-0.0009238	-0.02362		-0.0009238	0.02843		-0.0009238	-0.02377		-0.0009239	0.00596		-0.0009239	-0.00181
																																-0.0009237	-0.0394		-0.0009237	0.02991		-0.0009237	0.000836345		-0.0009238	0.00492		-0.0009238	-3.41222e-05
																																-0.0009236	-0.01994		-0.0009236	-0.00335		-0.0009236	-0.01798		-0.0009237	0.000942773		-0.0009237	-0.00204
																																-0.0009235	0.07894		-0.0009235	0.02917		-0.0009235	0.01821		-0.0009236	0.00335		-0.0009236	-0.00482
																																-0.0009234	-0.01784		-0.0009234	-0.02405		-0.0009234	0.02472		-0.0009235	-0.0023		-0.0009235	0.00319
																																-0.0009233	-0.04834		-0.0009233	-0.01961		-0.0009233	0.0059		-0.0009234	-0.00502		-0.0009234	-0.00315
																																-0.0009232	-0.04466		-0.0009232	0.007		-0.0009232	-0.00857		-0.0009233	-0.00836		-0.0009233	0.00197
																																-0.0009231	-0.04045		-0.0009231	-0.00483		-0.0009231	0.0211		-0.0009232	0.00115		-0.0009232	-0.00025655
																																-0.000923	0.03791		-0.000923	0.05948		-0.000923	-0.000611131		-0.0009231	0.00293		-0.0009231	-0.00348
																																-0.0009229	0.03055		-0.0009229	-0.00261		-0.0009229	-0.02811		-0.000923	-0.00125		-0.000923	0.00909
																																-0.0009228	-0.00469		-0.0009228	0.04248		-0.0009228	-0.01291		-0.0009229	-0.000520742		-0.0009229	0.00608
																																-0.0009227	-0.12354		-0.0009227	0.02326		-0.0009227	-0.00712		-0.0009228	0.000211019		-0.0009228	-0.000145339
																																-0.0009226	0.02161		-0.0009226	0.00995		-0.0009226	-0.01798		-0.0009227	-0.00219		-0.0009227	0.00275
																																-0.0009225	-0.00785		-0.0009225	-0.02257		-0.0009225	0.00156		-0.0009226	-0.00083435		-0.0009226	0.00441
																																-0.0009224	-0.03782		-0.0009224	0.02769		-0.0009224	-0.00278		-0.0009225	0.000211016		-0.0009225	0.0043
																																-0.0009223	0.05369		-0.0009223	-0.00926		-0.0009223	0.01242		-0.0009224	-0.000834352		-0.0009224	0.00631
																																-0.0009222	-0.06885		-0.0009222	0.03952		-0.0009222	-0.0064		-0.0009223	0.00701		-0.0009223	0.00808
																																-0.0009221	0.03634		-0.0009221	-0.02478		-0.0009221	-0.01074		-0.0009222	-0.000938884		-0.0009222	-0.00248
																																-0.000922	0.02266		-0.000922	-0.01074		-0.000922	0.01169		-0.0009221	0.00596		-0.0009221	0.00697
																																-0.0009219	0.01688		-0.0009219	-0.03809		-0.0009219	0.02327		-0.000922	0.000629165		-0.000922	0.00141
																																-0.0009218	0.0174		-0.0009218	-0.03144		-0.0009218	-0.000611114		-0.0009219	-0.00282		-0.0009219	0.00119
																																-0.0009217	-0.09462		-0.0009217	-0.03365		-0.0009217	-0.00857		-0.0009218	-0.0023		-0.0009218	0.00375
																																-0.0009216	-0.04571		-0.0009216	0.000344433		-0.0009216	-0.0064		-0.0009217	-0.00251		-0.0009217	0.00341
																																-0.0009215	0.01845		-0.0009215	-0.01222		-0.0009215	0.01531		-0.0009216	0.00157		-0.0009216	0.00352
																																-0.0009214	0.01267		-0.0009214	-0.03291		-0.0009214	0.000112598		-0.0009215	-0.000625276		-0.0009215	0.0082
																																-0.0009213	0.0579		-0.0009213	-0.02109		-0.0009213	0.01821		-0.0009214	0.000942778		-0.0009214	-0.00337
																																-0.0009212	0.02371		-0.0009212	-0.02257		-0.0009212	0.01531		-0.0009213	0.00167		-0.0009213	-0.00215
																																-0.0009211	0.07211		-0.0009211	0.01956		-0.0009211	-0.00278		-0.0009212	0.00784		-0.0009212	0.00375
																																-0.000921	0.00846		-0.000921	-0.00335		-0.000921	0.01386		-0.0009211	-0.00439		-0.0009211	-0.00137
																																-0.0009209	0.01372		-0.0009209	0.000344415		-0.0009209	-0.01798		-0.000921	0.000733699		-0.000921	-0.000590185
																																-0.0009208	0.08		-0.0009208	-0.01444		-0.0009208	-0.01219		-0.0009209	-0.000938886		-0.0009209	0.00175
																																-0.0009207	0.09841		-0.0009207	-0.00187		-0.0009207	0.000836345		-0.0009208	0.00554		-0.0009208	-0.00404
																																-0.0009206	-0.03046		-0.0009206	-0.00926		-0.0009206	-0.02666		-0.0009207	0.00502		-0.0009207	0.00341
																																-0.0009205	0.08421		-0.0009205	-0.00261		-0.0009205	0.00663		-0.0009206	-0.00198		-0.0009206	-0.000145331
																																-0.0009204	0.0153		-0.0009204	0.01956		-0.0009204	-0.00857		-0.0009205	0.00241		-0.0009205	0.000633168
																																-0.0009203	0.02056		-0.0009203	-0.02331		-0.0009203	0.00807		-0.0009204	0.00293		-0.0009204	-0.0017
																																-0.0009202	0.02634		-0.0009202	-0.01518		-0.0009202	-0.00857		-0.0009203	0.00345		-0.0009203	0.00364
																																-0.0009201	0.03002		-0.0009201	-0.02552		-0.0009201	0.01386		-0.0009202	0.00356		-0.0009202	0.000188302
																																-0.00092	0.06211		-0.00092	-0.02035		-0.00092	-0.00857		-0.0009201	-0.000207132		-0.0009201	-0.00259
																																-0.0009199	0.01004		-0.0009199	-0.00631		-0.0009199	0.00301		-0.00092	0.00617		-0.00092	0.00542
																																-0.0009198	-0.01573		-0.0009198	-0.01887		-0.0009198	-0.01798		-0.0009199	0.000838239		-0.0009199	0.00108
																																-0.0009197	0.00267		-0.0009197	-0.03144		-0.0009197	-0.01509		-0.0009198	0.00167		-0.0009198	0.00597
																																-0.0009196	-0.0131		-0.0009196	0.00626		-0.0009196	0.000836345		-0.0009197	0.00492		-0.0009197	-0.000367766
																																-0.0009195	-0.0089		-0.0009195	-0.02035		-0.0009195	0.01024		-0.0009196	0.000629168		-0.0009196	0.00386
																																-0.0009194	0.03213		-0.0009194	0.01587		-0.0009194	0.01459		-0.0009195	0.000838241		-0.0009195	0.00441
																																-0.0009193	-0.04519		-0.0009193	-0.02922		-0.0009193	-0.00785		-0.0009194	-0.00533		-0.0009194	0.000188302
																																-0.0009192	0.00846		-0.0009192	0.01882		-0.0009192	-0.01436		-0.0009193	0.00627		-0.0009193	0.00341
																																-0.0009191	0.04317		-0.0009191	0.00182		-0.0009191	-0.05706		-0.0009192	0.00272		-0.0009192	0.00486
																																-0.000919	0.02687		-0.000919	0.01956		-0.000919	0.01024		-0.0009191	-0.00522		-0.0009191	0.00175
																																-0.0009189	-0.11986		-0.0009189	-0.0137		-0.0009189	0.00446		-0.000919	-0.00324		-0.000919	-0.000478974
																																-0.0009188	0.0963		-0.0009188	-0.01813		-0.0009188	0.03847		-0.0009189	-0.00219		-0.0009189	-0.000701404
																																-0.0009187	-0.01047		-0.0009187	0.00552		-0.0009187	-0.00351		-0.0009188	-0.00282		-0.0009188	0.00519
																																-0.0009186	-0.01047		-0.0009186	-0.00113		-0.0009186	-0.01147		-0.0009187	0.0046		-0.0009187	-0.00326
																																-0.0009185	-0.01468		-0.0009185	-0.00926		-0.0009185	-0.00206		-0.0009186	-0.00052074		-0.0009186	0.000633157
																																-0.0009184	0.06159		-0.0009184	0.02695		-0.0009184	0.03847		-0.0009185	-0.00449		-0.0009185	0.000521951
																																-0.0009183	0.02213		-0.0009183	0.02917		-0.0009183	0.02617		-0.0009184	0.00010648		-0.0009184	0.00375
																																-0.0009182	0.11735		-0.0009182	0.01291		-0.0009182	0.03051		-0.0009183	-0.00125		-0.0009183	0.00186
																																-0.0009181	0.07526		-0.0009181	-0.00261		-0.0009181	0.04064		-0.0009182	-0.00596		-0.0009182	0.00486
																																-0.000918	0.05475		-0.000918	-0.03439		-0.000918	0.00301		-0.0009181	-0.00209		-0.0009181	-3.41169e-05
																																-0.0009179	0.00267		-0.0009179	-0.00335		-0.0009179	-0.00495		-0.000918	-0.000416206		-0.000918	-0.00148
																																-0.0009178	-0.06464		-0.0009178	-0.0307		-0.0009178	-0.00568		-0.0009179	0.000106477		-0.0009179	0.00297
																																-0.0009177	-0.01626		-0.0009177	-0.06913		-0.0009177	0.03413		-0.0009178	0.00512		-0.0009178	0.000744371
																																-0.0009176	0.01109		-0.0009176	0.03656		-0.0009176	0.000112632		-0.0009177	0.00115		-0.0009177	-0.00137
																																-0.0009175	-0.01153		-0.0009175	0.03213		-0.0009175	0.00228		-0.0009176	0.0045		-0.0009176	0.00475
																																-0.0009174	-0.02888		-0.0009174	-0.02552		-0.0009174	-0.01581		-0.0009175	-0.00272		-0.0009175	-0.00815
																																-0.0009173	0.06579		-0.0009173	0.02917		-0.0009173	-0.00278		-0.0009174	-0.00198		-0.0009174	-0.0017
																																-0.0009172	0.03686		-0.0009172	-0.03661		-0.0009172	-0.00712		-0.0009173	0.00241		-0.0009173	-0.0037
																																-0.0009171	-0.02468		-0.0009171	0.01956		-0.0009171	-0.02232		-0.0009172	-0.00564		-0.0009172	0.00486
																																-0.000917	0.02319		-0.000917	-0.02774		-0.000917	-0.00568		-0.0009171	0.000211021		-0.0009171	7.70914e-05
																																-0.0009169	-0.03256		-0.0009169	0.01956		-0.0009169	0.01531		-0.000917	0.00282		-0.000917	-0.00126
																																-0.0009168	-0.06359		-0.0009168	-0.04326		-0.0009168	-0.02594		-0.0009169	-0.00543		-0.0009169	-0.00126
																																-0.0009167	0.04791		-0.0009167	-0.000394664		-0.0009167	-0.02884		-0.0009168	-0.00428		-0.0009168	0.00085559
																																-0.0009166	0.01162		-0.0009166	0.01808		-0.0009166	-0.02305		-0.0009167	-0.000834352		-0.0009167	0.00252
																																-0.0009165	0.00741		-0.0009165	-0.00483		-0.0009165	0.00952		-0.0009166	0.000524631		-0.0009166	-0.00215
																																-0.0009164	-0.0557		-0.0009164	-0.01148		-0.0009164	0.00373		-0.0009165	-0.00261		-0.0009165	-0.000478974
																																-0.0009163	-0.01942		-0.0009163	-0.01444		-0.0009163	-0.05127		-0.0009164	0.00721		-0.0009164	-0.0086
																																-0.0009162	0.01319		-0.0009162	-0.044		-0.0009162	-0.01002		-0.0009163	-0.00198		-0.0009163	0.0033
																																-0.0009161	-0.09094		-0.0009161	0.00182		-0.0009161	-0.00857		-0.0009162	0.01087		-0.0009162	-0.00493
																																-0.000916	-0.00942		-0.000916	0.03361		-0.000916	0.02255		-0.0009161	0.00303		-0.0009161	0.00275
																																-0.0009159	-0.02993		-0.0009159	0.00921		-0.0009159	-0.01074		-0.000916	-0.00345		-0.000916	-0.00293
																																-0.0009158	-0.000481763		-0.0009158	0.04617		-0.0009158	0.02255		-0.0009159	0.000838236		-0.0009159	0.00386
																																-0.0009157	-0.00101		-0.0009157	-0.01887		-0.0009157	-0.00568		-0.0009158	0.00481		-0.0009158	0.00186
																																-0.0009156	-0.03835		-0.0009156	-0.01887		-0.0009156	-0.03969		-0.0009157	0.00272		-0.0009157	-0.000590185
																																-0.0009155	-0.00627		-0.0009155	-0.02848		-0.0009155	-0.03245		-0.0009156	-0.00293		-0.0009156	-0.00682
																																-0.0009154	0.00899		-0.0009154	-0.02109		-0.0009154	-0.01943		-0.0009155	0.00251		-0.0009155	0.00241
																																-0.0009153	-0.00469		-0.0009153	0.02621		-0.0009153	-0.0216		-0.0009154	0.00533		-0.0009154	-0.00526
																																-0.0009152	0.05106		-0.0009152	0.01513		-0.0009152	-0.00712		-0.0009153	0.00387		-0.0009153	-0.000478974
																																-0.0009151	0.0316		-0.0009151	0.01291		-0.0009151	0.01024		-0.0009152	-0.000416201		-0.0009152	-0.000256544
																																-0.000915	-0.02836		-0.000915	-0.01444		-0.000915	-0.03101		-0.0009151	0.000838244		-0.0009151	-0.00604
																																-0.0009149	-0.03835		-0.0009149	0.00995		-0.0009149	-0.01726		-0.000915	0.00397		-0.000915	-0.000367763
																																-0.0009148	-0.02047		-0.0009148	0.03139		-0.0009148	0.01603		-0.0009149	0.00377		-0.0009149	-0.00248
																																-0.0009147	-0.02205		-0.0009147	-0.02331		-0.0009147	-0.02884		-0.0009148	1.94076e-06		-0.0009148	0.00141
																																-0.0009146	-0.0394		-0.0009146	-0.01592		-0.0009146	-0.03463		-0.0009147	0.00335		-0.0009147	-0.00326
																																-0.0009145	0.00215		-0.0009145	-0.05287		-0.0009145	-0.00351		-0.0009146	-0.00324		-0.0009146	-0.00059019
																																-0.0009144	0.03476		-0.0009144	-0.02257		-0.0009144	-0.0339		-0.0009145	0.00502		-0.0009145	-0.00393
																																-0.0009143	-0.05097		-0.0009143	-0.00261		-0.0009143	0.01097		-0.0009144	0.00429		-0.0009144	0.0023
																																-0.0009142	0.01056		-0.0009142	0.00404		-0.0009142	0.0088		-0.0009143	0.00209		-0.0009143	0.00386
																																-0.0009141	-0.01626		-0.0009141	-0.03735		-0.0009141	0.02617		-0.0009142	0.00324		-0.0009142	0.00486
																																-0.000914	-0.08988		-0.000914	0.01143		-0.000914	-0.0216		-0.0009141	0.000211019		-0.0009141	0.00586
																																-0.0009139	0.01056		-0.0009139	-0.05582		-0.0009139	0.01965		-0.000914	-0.00261		-0.000914	-0.00982
																																-0.0009138	0.00636		-0.0009138	-0.02478		-0.0009138	0.01965		-0.0009139	0.000629163		-0.0009139	-0.00804
																																-0.0009137	-0.03309		-0.0009137	-0.00705		-0.0009137	-0.00351		-0.0009138	0.00471		-0.0009138	-0.00426
																																-0.0009136	0.04738		-0.0009136	-0.02552		-0.0009136	-0.02522		-0.0009137	-0.00115		-0.0009137	-0.00626
																																-0.0009135	-0.03572		-0.0009135	-0.00113		-0.0009135	-0.01436		-0.0009136	-0.00198		-0.0009136	-0.00504
																																-0.0009134	-0.03046		-0.0009134	0.00404		-0.0009134	-0.00133		-0.0009135	0.00105		-0.0009135	-0.00415
																																-0.0009133	0.01898		-0.0009133	-0.03735		-0.0009133	0.02689		-0.0009134	-0.00627		-0.0009134	0.00275
																																-0.0009132	-0.01731		-0.0009132	-0.0137		-0.0009132	0.01965		-0.0009133	-0.000207125		-0.0009133	-0.00415
																																-0.0009131	0.06264		-0.0009131	-0.00335		-0.0009131	0.00952		-0.0009132	0.00147		-0.0009132	-0.00526
																																-0.000913	-0.02205		-0.000913	-0.03661		-0.000913	-0.00423		-0.0009131	-0.00136		-0.0009131	-0.00471
																																-0.0009129	-0.01468		-0.0009129	0.01291		-0.0009129	0.00301		-0.000913	-0.00136		-0.000913	-0.00126
																																-0.0009128	0.06106		-0.0009128	-0.03365		-0.0009128	-0.00351		-0.0009129	0.00241		-0.0009129	0.00308
																																-0.0009127	0.03002		-0.0009127	-0.0307		-0.0009127	0.02544		-0.0009128	0.000942775		-0.0009128	-0.00226
																																-0.0009126	0.02582		-0.0009126	-0.04252		-0.0009126	0.000112615		-0.0009127	0.00418		-0.0009127	-0.00726
																																-0.0009125	-0.09462		-0.0009125	-0.0403		-0.0009125	-0.00857		-0.0009126	-0.000102588		-0.0009126	-0.01305
																																-0.0009124	0.03581		-0.0009124	-0.02626		-0.0009124	-0.03463		-0.0009125	0.00157		-0.0009125	-0.00504
																																-0.0009123	-0.03046		-0.0009123	-0.01444		-0.0009123	-0.05416		-0.0009124	-0.000416201		-0.0009124	-0.00348
																																-0.0009122	-0.01784		-0.0009122	-0.02774		-0.0009122	-0.01581		-0.0009123	-0.000520742		-0.0009123	0.00319
																																-0.0009121	-0.05991		-0.0009121	0.02326		-0.0009121	0.00301		-0.0009122	0.000211014		-0.0009122	-0.00471
																																-0.000912	0.01056		-0.000912	0.01439		-0.000912	-0.00278		-0.0009121	-0.00366		-0.0009121	-0.00482
																																-0.0009119	0.02529		-0.0009119	-0.00409		-0.0009119	0.01386		-0.000912	-0.00554		-0.000912	-0.00148
																																-0.0009118	-0.02573		-0.0009118	-0.00779		-0.0009118	-0.01653		-0.0009119	-0.00303		-0.0009119	-0.00682
																																-0.0009117	0.01582		-0.0009117	-0.08464		-0.0009117	0.00952		-0.0009118	0.00199		-0.0009118	-0.00126
																																-0.0009116	-0.02625		-0.0009116	0.000344433		-0.0009116	-0.01219		-0.0009117	-0.00502		-0.0009117	-0.00448
																																-0.0009115	-0.00785		-0.0009115	-0.01518		-0.0009115	0.01097		-0.0009116	-0.00345		-0.0009116	0.00186
																																-0.0009114	-0.01731		-0.0009114	-0.027		-0.0009114	-0.01364		-0.0009115	0.00471		-0.0009115	-0.00226
																																-0.0009113	-0.07043		-0.0009113	-0.02257		-0.0009113	-0.05127		-0.0009114	0.000211014		-0.0009114	-0.000812618
																																-0.0009112	0.03791		-0.0009112	0.00774		-0.0009112	0.01024		-0.0009113	-0.000520742		-0.0009113	0.00175
																																-0.0009111	-0.00942		-0.0009111	0.00108		-0.0009111	-0.00206		-0.0009112	0.000733697		-0.0009112	0.00108
																																-0.000911	-0.02993		-0.000911	0.02769		-0.000911	0.02906		-0.0009111	0.00878		-0.0009111	0.000521951
																																-0.0009109	-0.04361		-0.0009109	0.00182		-0.0009109	0.03196		-0.000911	-0.00293		-0.000911	-0.00515
																																-0.0009108	0.02582		-0.0009108	0.007		-0.0009108	-0.00495		-0.0009109	0.00356		-0.0009109	0.00186
																																-0.0009107	-0.02888		-0.0009107	0.024		-0.0009107	0.000112615		-0.0009108	0.00188		-0.0009108	-0.00626
																																-0.0009106	0.09946		-0.0009106	0.00034445		-0.0009106	0.02472		-0.0009107	0.00199		-0.0009107	-0.00081262
																																-0.0009105	-0.04729		-0.0009105	0.01217		-0.0009105	0.03558		-0.0009106	-0.00146		-0.0009106	0.000521954
																																-0.0009104	0.03897		-0.0009104	0.01069		-0.0009104	-0.00133		-0.0009105	-0.00481		-0.0009105	-0.00025655
																																-0.0009103	0.0053		-0.0009103	-0.03956		-0.0009103	-0.02232		-0.0009104	-0.00115		-0.0009104	-0.00181
																																-0.0009102	0.02161		-0.0009102	-0.02552		-0.0009102	-0.0064		-0.0009103	-0.00219		-0.0009103	-0.00493
																																-0.0009101	0.03634		-0.0009101	-0.01		-0.0009101	-0.00712		-0.0009102	-0.00188		-0.0009102	0.0023
																																-0.00091	-0.05833		-0.00091	-0.00335		-0.00091	-0.01509		-0.0009101	-0.00564		-0.0009101	-0.00482
																																-0.0009099	-0.11723		-0.0009099	-0.03291		-0.0009099	-0.01726		-0.00091	-0.0023		-0.00091	-0.00715
																																-0.0009098	-0.01468		-0.0009098	0.0203		-0.0009098	-0.01291		-0.0009099	-0.00366		-0.0009099	-0.00504
																																-0.0009097	0.00899		-0.0009097	-0.04178		-0.0009097	0.02617		-0.0009098	0.00293		-0.0009098	0.000633165
																																-0.0009096	-0.0536		-0.0009096	-0.01148		-0.0009096	-0.00568		-0.0009097	-0.007		-0.0009097	-0.00137
																																-0.0009095	0.05475		-0.0009095	-0.00557		-0.0009095	-0.03101		-0.0009096	-0.00303		-0.0009096	-0.00126
																																-0.0009094	0.0153		-0.0009094	-0.03809		-0.0009094	-0.02884		-0.0009095	-0.000416203		-0.0009095	0.00252
																																-0.0009093	0.01004		-0.0009093	-0.03217		-0.0009093	0.02183		-0.0009094	-0.00658		-0.0009094	-0.00393
																																-0.0009092	-0.04203		-0.0009092	0.00774		-0.0009092	0.00373		-0.0009093	-0.00303		-0.0009093	-0.000256547
																																-0.0009091	0.12892		-0.0009091	0.00847		-0.0009091	-0.01726		-0.0009092	-0.00198		-0.0009092	-0.000478972
																																-0.000909	0.00215		-0.000909	-0.0839		-0.000909	-0.01002		-0.0009091	0.000629165		-0.0009091	-0.00304
																																-0.0009089	-0.01153		-0.0009089	-0.00779		-0.0009089	-0.000611114		-0.000909	0.00147		-0.000909	-3.41196e-05
																																-0.0009088	-0.04361		-0.0009088	-0.02109		-0.0009088	0.01386		-0.0009089	-0.00072981		-0.0009089	0.00297
																																-0.0009087	-0.0089		-0.0009087	-0.00779		-0.0009087	-0.00351		-0.0009088	0.000211019		-0.0009088	-0.0017
																																-0.0009086	-0.00416		-0.0009086	-0.0307		-0.0009086	0.01169		-0.0009087	-0.00345		-0.0009087	-0.00025655
																																-0.0009085	0.05527		-0.0009085	-0.00261		-0.0009085	0.00373		-0.0009086	-0.00020713		-0.0009086	-0.00237
																																-0.0009084	-0.06096		-0.0009084	0.01439		-0.0009084	0.000112598		-0.0009085	-0.0047		-0.0009085	-0.00181
																																-0.0009083	-0.0862		-0.0009083	0.02252		-0.0009083	0.00156		-0.0009084	0.000942773		-0.0009084	-0.00192
																																-0.0009082	-0.00574		-0.0009082	-0.00187		-0.0009082	-0.0093		-0.0009083	0.00429		-0.0009083	-0.0017
																																-0.0009081	-0.03887		-0.0009081	-0.00631		-0.0009081	0.01314		-0.0009082	-0.00136		-0.0009082	0.000299516
																																-0.000908	-0.01889		-0.000908	-0.00187		-0.000908	-0.01653		-0.0009081	0.0022		-0.0009081	0.00419
																																-0.0009079	-0.06464		-0.0009079	-0.03365		-0.0009079	0.02617		-0.000908	0.0007337		-0.000908	0.000299516
																																-0.0009078	0.02476		-0.0009078	0.01956		-0.0009078	-0.0093		-0.0009079	1.94823e-06		-0.0009079	0.00631
																																-0.0009077	-0.07358		-0.0009077	-0.00483		-0.0009077	-0.00133		-0.0009078	-0.00303		-0.0009078	-0.00148
																																-0.0009076	-0.03046		-0.0009076	-0.01074		-0.0009076	-0.02449		-0.0009077	-0.00407		-0.0009077	-0.00126
																																-0.0009075	-0.04413		-0.0009075	-0.00852		-0.0009075	-0.00133		-0.0009076	0.000315556		-0.0009076	0.00119
																																-0.0009074	-0.04203		-0.0009074	-0.00261		-0.0009074	-0.00785		-0.0009075	-0.00366		-0.0009075	0.000966803
																																-0.0009073	0.00741		-0.0009073	-0.02109		-0.0009073	-0.01147		-0.0009074	-0.00157		-0.0009074	0.00163
																																-0.0009072	-0.03256		-0.0009072	0.00847		-0.0009072	-0.01726		-0.0009073	0.000106482		-0.0009073	-0.00382
																																-0.0009071	0.01162		-0.0009071	-0.01		-0.0009071	-0.02956		-0.0009072	0.00627		-0.0009072	0.00108
																																-0.000907	-0.05202		-0.000907	-0.01148		-0.000907	-0.01436		-0.0009071	0.00335		-0.0009071	0.0013
																																-0.0009069	0.01688		-0.0009069	-0.01296		-0.0009069	-0.01509		-0.000907	0.00209		-0.000907	-0.00559
																																-0.0009068	0.05106		-0.0009068	-0.00852		-0.0009068	-0.0064		-0.0009069	0.00596		-0.0009069	-0.00737
																																-0.0009067	-0.04834		-0.0009067	-0.02922		-0.0009067	-0.01726		-0.0009068	0.00627		-0.0009068	-0.00459
																																-0.0009066	-0.08936		-0.0009066	0.01069		-0.0009066	-0.000611114		-0.0009067	-0.00146		-0.0009067	-0.0027
																																-0.0009065	-0.07884		-0.0009065	-0.01444		-0.0009065	0.00807		-0.0009066	-0.000729813		-0.0009066	-0.00493
																																-0.0009064	-0.01153		-0.0009064	-0.02035		-0.0009064	0.01097		-0.0009065	0.0022		-0.0009065	-0.00548
																																-0.0009063	0.01372		-0.0009063	-0.02405		-0.0009063	-0.00495		-0.0009064	0.00241		-0.0009064	-0.00637
																																-0.0009062	-0.03099		-0.0009062	0.02695		-0.0009062	-0.02739		-0.0009063	0.00251		-0.0009063	-0.00615
																																-0.0009061	-0.02573		-0.0009061	-0.03956		-0.0009061	0.00301		-0.0009062	0.000106482		-0.0009062	-0.0027
																																-0.000906	-0.05886		-0.000906	-0.02035		-0.000906	-0.00206		-0.0009061	-0.00052074		-0.0009061	-0.000367763
																																-0.0009059	-0.04887		-0.0009059	0.03656		-0.0009059	-0.01147		-0.000906	-0.00418		-0.000906	-0.000145331
																																-0.0009058	0.02476		-0.0009058	0.04691		-0.0009058	-0.00206		-0.0009059	0.00492		-0.0009059	-0.000923826
																																-0.0009057	-0.02047		-0.0009057	0.01734		-0.0009057	-0.01943		-0.0009058	0.00178		-0.0009058	0.000744379
																																-0.0009056	0.00899		-0.0009056	0.02769		-0.0009056	0.00373		-0.0009057	-0.00428		-0.0009057	-0.00671
																																-0.0009055	0.1305		-0.0009055	-0.01		-0.0009055	-0.00133		-0.0009056	0.00617		-0.0009056	-0.00304
																																-0.0009054	0.03055		-0.0009054	-0.01444		-0.0009054	-0.01074		-0.0009055	-0.00345		-0.0009055	0.00441
																																-0.0009053	-0.00995		-0.0009053	0.01587		-0.0009053	-0.0216		-0.0009054	-0.00355		-0.0009054	-0.00604
																																-0.0009052	-0.03993		-0.0009052	0.06465		-0.0009052	0.01386		-0.0009053	-0.000729813		-0.0009053	-0.00215
																																-0.0009051	-0.03414		-0.0009051	-0.000394699		-0.0009051	0.00228		-0.0009052	-0.00449		-0.0009052	0.00397
																																-0.000905	-0.01889		-0.000905	0.01069		-0.000905	-0.02739		-0.0009051	-0.000311669		-0.0009051	-0.00281
																																-0.0009049	0.04054		-0.0009049	-0.00483		-0.0009049	-0.00278		-0.000905	-0.000102593		-0.000905	0.00252
																																-0.0009048	0.03634		-0.0009048	0.01365		-0.0009048	0.000836345		-0.0009049	-0.00125		-0.0009049	-0.00226
																																-0.0009047	-0.03519		-0.0009047	-0.00113		-0.0009047	-0.000611096		-0.0009048	0.0046		-0.0009048	0.00497
																																-0.0009046	-0.02047		-0.0009046	-0.00705		-0.0009046	-0.04041		-0.0009047	-0.00627		-0.0009047	0.00163
																																-0.0009045	0.01004		-0.0009045	0.02991		-0.0009045	-0.00568		-0.0009046	-0.00596		-0.0009046	0.00152
																																-0.0009044	-0.03993		-0.0009044	0.03213		-0.0009044	-0.04114		-0.0009045	-0.00146		-0.0009045	0.000410738
																																-0.0009043	0.03686		-0.0009043	0.04617		-0.0009043	-0.00712		-0.0009044	0.00115		-0.0009044	-0.0017
																																-0.0009042	-0.02047		-0.0009042	0.04469		-0.0009042	0.00156		-0.0009043	-0.0069		-0.0009043	-0.000367766
																																-0.0009041	-0.01942		-0.0009041	-0.01074		-0.0009041	0.00156		-0.0009042	0.00251		-0.0009042	-0.000145336
																																-0.000904	-0.06622		-0.000904	0.00921		-0.000904	-0.02956		-0.0009041	-0.00167		-0.0009041	-0.00104
																																-0.0009039	-0.01836		-0.0009039	-0.03809		-0.0009039	-0.01147		-0.000904	-0.00345		-0.000904	0.00252
																																-0.0009038	0.03423		-0.0009038	0.01143		-0.0009038	-0.01074		-0.0009039	-0.000520745		-0.0009039	-0.00782
																																-0.0009037	0.00951		-0.0009037	-0.00631		-0.0009037	-0.02449		-0.0009038	-0.00606		-0.0009038	-0.00682
																																-0.0009036	-0.01836		-0.0009036	-0.00483		-0.0009036	-0.0064		-0.0009037	0.000629168		-0.0009037	-0.00215
																																-0.0009035	0.04633		-0.0009035	0.000344415		-0.0009035	0.00445		-0.0009036	-0.000311662		-0.0009036	-0.00471
																																-0.0009034	-0.01836		-0.0009034	-0.01887		-0.0009034	0.00445		-0.0009035	0.00387		-0.0009035	-0.00637
																																-0.0009033	-0.05044		-0.0009033	0.00404		-0.0009033	-0.02015		-0.0009034	0.00429		-0.0009034	0.00386
																																-0.0009032	4.41534e-05		-0.0009032	-0.00187		-0.0009032	-0.01653		-0.0009033	-0.00261		-0.0009033	-0.00315
																																-0.0009031	-0.09725		-0.0009031	-0.03144		-0.0009031	0.01676		-0.0009032	0.00356		-0.0009032	-0.00448
																																-0.000903	0.000570165		-0.000903	0.00774		-0.000903	-0.00423		-0.0009031	0.000211014		-0.0009031	-0.00115
																																-0.0009029	0.05685		-0.0009029	0.00478		-0.0009029	-0.01726		-0.000903	0.00429		-0.000903	-0.00437
																																-0.0009028	-0.00574		-0.0009028	0.02474		-0.0009028	-0.0187		-0.0009029	-0.00324		-0.0009029	-0.00437
																																-0.0009027	-0.00522		-0.0009027	-0.00779		-0.0009027	-0.04259		-0.0009028	0.000942775		-0.0009028	0.000744376
																																-0.0009026	-0.02205		-0.0009026	0.02769		-0.0009026	-0.00712		-0.0009027	0.0022		-0.0009027	0.000633165
																																-0.0009025	0.00899		-0.0009025	0.04026		-0.0009025	-0.00351		-0.0009026	-0.00449		-0.0009026	7.70914e-05
																																-0.0009024	-0.01258		-0.0009024	0.03952		-0.0009024	-0.02088		-0.0009025	0.0045		-0.0009025	-0.000923831
																																-0.0009023	-0.09146		-0.0009023	0.04247		-0.0009023	-0.01364		-0.0009024	0.0022		-0.0009024	0.00108
																																-0.0009022	-0.03362		-0.0009022	0.0373		-0.0009022	-0.00206		-0.0009023	-0.00104		-0.0009023	-0.00259
																																-0.0009021	-0.02257		-0.0009021	0.00774		-0.0009021	0.0211		-0.0009022	0.00105		-0.0009022	0.00063316
																																-0.000902	0.00951		-0.000902	0.01365		-0.000902	0.01603		-0.0009021	0.000942778		-0.0009021	0.000188305
																																-0.0009019	-0.0536		-0.0009019	0.01808		-0.0009019	0.01676		-0.000902	-0.00533		-0.000902	-0.00326
																																-0.0009018	-0.03256		-0.0009018	0.02326		-0.0009018	0.0088		-0.0009019	0.000733702		-0.0009019	0.00175
																																-0.0009017	0.0053		-0.0009017	0.01882		-0.0009017	-0.000611131		-0.0009018	0.0069		-0.0009018	-0.00393
																																-0.0009016	-0.011		-0.0009016	-0.03587		-0.0009016	-0.01509		-0.0009017	-0.00136		-0.0009017	0.00341
																																-0.0009015	-0.10987		-0.0009015	0.00995		-0.0009015	-0.02015		-0.0009016	-0.00282		-0.0009016	0.00697
																																-0.0009014	-0.06044		-0.0009014	-0.0137		-0.0009014	0.01603		-0.0009015	0.00136		-0.0009015	0.00152
																																-0.0009013	-0.0557		-0.0009013	0.01143		-0.0009013	-0.04259		-0.0009014	-0.00491		-0.0009014	0.00697
																																-0.0009012	-0.09304		-0.0009012	-0.03587		-0.0009012	0.01821		-0.0009013	-0.000729813		-0.0009013	-0.00115
																																-0.0009011	-0.00995		-0.0009011	0.01291		-0.0009011	-0.00857		-0.0009012	-0.00293		-0.0009012	0.00642
																																-0.000901	-0.02047		-0.000901	0.01808		-0.000901	0.01459		-0.0009011	0.00387		-0.0009011	0.00808
																																-0.0009009	0.01688		-0.0009009	0.00626		-0.0009009	-0.00495		-0.000901	-0.00387		-0.000901	0.00564
																																-0.0009008	-0.05676		-0.0009008	-0.00779		-0.0009008	0.01893		-0.0009009	0.00199		-0.0009009	0.00286
																																-0.0009007	-0.05991		-0.0009007	0.0203		-0.0009007	0.02327		-0.0009008	0.000524624		-0.0009008	0.00319
																																-0.0009006	-0.03887		-0.0009006	0.00626		-0.0009006	0.02544		-0.0009007	0.00303		-0.0009007	-0.00459
																																-0.0009005	-0.02678		-0.0009005	0.0033		-0.0009005	-0.00278		-0.0009006	0.00701		-0.0009006	0.0043
																																-0.0009004	-0.06096		-0.0009004	-0.01739		-0.0009004	-0.0093		-0.0009005	0.00481		-0.0009005	0.00208
																																-0.0009003	-0.02573		-0.0009003	-0.01222		-0.0009003	-0.01002		-0.0009004	0.00335		-0.0009004	-0.00737
																																-0.0009002	-0.02888		-0.0009002	0.00921		-0.0009002	0.00156		-0.0009003	0.0046		-0.0009003	-0.00459
																																-0.0009001	-0.0273		-0.0009001	0.02104		-0.0009001	-0.01147		-0.0009002	0.0022		-0.0009002	-0.000367755
																																-0.0009	-0.04571		-0.0009	-0.000394664		-0.0009	-0.02015		-0.0009001	0.00314		-0.0009001	-0.0037
																																-0.0008999	0.03844		-0.0008999	0.007		-0.0008999	-0.01291		-0.0009	0.00471		-0.0009	-0.00148
																																-0.0008998	-0.04519		-0.0008998	0.00108		-0.0008998	-0.00712		-0.0008999	-0.000207127		-0.0008999	-0.00559
																																-0.0008997	0.0458		-0.0008997	-0.00926		-0.0008997	0.01965		-0.0008998	-0.00522		-0.0008998	0.0013
																																-0.0008996	-0.05518		-0.0008996	0.01513		-0.0008996	-0.02377		-0.0008997	0.000942775		-0.0008997	-0.00671
																																-0.0008995	0.0011		-0.0008995	-0.01961		-0.0008995	0.00373		-0.0008996	0.000106482		-0.0008996	-0.000256552
																																-0.0008994	0.04949		-0.0008994	-0.01		-0.0008994	-0.01509		-0.0008995	0.00209		-0.0008995	0.00264
																																-0.0008993	-0.082		-0.0008993	-0.03439		-0.0008993	0.01531		-0.0008994	0.00335		-0.0008994	-0.00137
																																-0.0008992	0.01004		-0.0008992	0.03287		-0.0008992	-0.00857		-0.0008993	0.0023		-0.0008993	-3.41169e-05
																																-0.0008991	-0.02415		-0.0008991	-0.01222		-0.0008991	0.0088		-0.0008992	0.00209		-0.0008992	-0.00348
																																-0.000899	0.01214		-0.000899	-0.02257		-0.000899	-0.00423		-0.0008991	0.00314		-0.0008991	0.000855587
																																-0.0008989	-0.03309		-0.0008989	0.02474		-0.0008989	0.01821		-0.000899	-0.00083435		-0.000899	0.00208
																																-0.0008988	0.02213		-0.0008988	0.01365		-0.0008988	0.02255		-0.0008989	-0.00303		-0.0008989	-0.00204
																																-0.0008987	0.01793		-0.0008987	0.02621		-0.0008987	-0.03028		-0.0008988	0.00262		-0.0008988	-0.00281
																																-0.0008986	0.05001		-0.0008986	0.000344397		-0.0008986	-0.0216		-0.0008987	0.00251		-0.0008987	7.70967e-05
																																-0.0008985	0.02687		-0.0008985	0.02474		-0.0008985	-0.01726		-0.0008986	0.00314		-0.0008986	-0.000701401
																																-0.0008984	0.07842		-0.0008984	0.02252		-0.0008984	-0.02956		-0.0008985	0.00429		-0.0008985	-0.00471
																																-0.0008983	-0.01047		-0.0008983	-0.04252		-0.0008983	-0.00351		-0.0008984	-0.00178		-0.0008984	0.00341
																																-0.0008982	0.02056		-0.0008982	0.00108		-0.0008982	0.01459		-0.0008983	0.00167		-0.0008983	-0.00515
																																-0.0008981	-0.00732		-0.0008981	0.05061		-0.0008981	-0.000611131		-0.0008982	0.00617		-0.0008982	0.00264
																																-0.000898	-0.03362		-0.000898	0.024		-0.000898	0.01097		-0.0008981	0.00408		-0.0008981	-0.00749
																																-0.0008979	0.00793		-0.0008979	0.00256		-0.0008979	0.02906		-0.000898	0.01014		-0.000898	-0.00871
																																-0.0008978	-0.00837		-0.0008978	0.03804		-0.0008978	0.024		-0.0008979	0.00282		-0.0008979	-0.000367758
																																-0.0008977	-0.07937		-0.0008977	-0.04474		-0.0008977	-0.01943		-0.0008978	0.00272		-0.0008978	0.00141
																																-0.0008976	-0.00311		-0.0008976	0.00552		-0.0008976	0.000112615		-0.0008977	0.00314		-0.0008977	0.00275
																																-0.0008975	-0.04676		-0.0008975	0.00478		-0.0008975	0.01603		-0.0008976	0.00262		-0.0008976	-0.00326
																																-0.0008974	-0.07779		-0.0008974	-0.02035		-0.0008974	-0.01074		-0.0008975	-0.000938884		-0.0008975	0.00175
																																-0.0008973	0.02213		-0.0008973	0.03508		-0.0008973	-0.00206		-0.0008974	0.00418		-0.0008974	0.0013
																																-0.0008972	-0.04939		-0.0008972	0.07426		-0.0008972	0.03992		-0.0008973	-0.00125		-0.0008973	0.00063316
																																-0.0008971	-0.05465		-0.0008971	0.01143		-0.0008971	-0.01291		-0.0008972	-0.00104		-0.0008972	-0.000923829
																																-0.000897	-0.000481763		-0.000897	-0.05508		-0.000897	0.03485		-0.0008971	-0.00313		-0.0008971	0.000855592
																																-0.0008969	-0.00153		-0.0008969	0.04617		-0.0008969	0.01097		-0.000897	0.000838241		-0.000897	-0.000923829
																																-0.0008968	0.0295		-0.0008968	0.03213		-0.0008968	0.00373		-0.0008969	-0.00355		-0.0008969	-0.00304
																																-0.0008967	-0.04045		-0.0008967	0.02917		-0.0008967	0.0088		-0.0008968	0.00167		-0.0008968	-0.00704
																																-0.0008966	0.0153		-0.0008966	-0.01739		-0.0008966	-0.0093		-0.0008967	-0.00815		-0.0008967	-0.00404
																																-0.0008965	-0.00101		-0.0008965	-0.0307		-0.0008965	0.01531		-0.0008966	0.000629168		-0.0008966	0.000855587
																																-0.0008964	-0.03782		-0.0008964	0.00847		-0.0008964	0.02472		-0.0008965	-0.00752		-0.0008965	-0.00293
																																-0.0008963	-0.011		-0.0008963	0.03878		-0.0008963	-0.01002		-0.0008964	-0.00104		-0.0008964	-0.00493
																																-0.0008962	-0.00942		-0.0008962	0.0203		-0.0008962	0.00807		-0.0008963	0.000211016		-0.0008963	0.000744373
																																-0.0008961	-0.01153		-0.0008961	0.00478		-0.0008961	0.0211		-0.0008962	-0.00585		-0.0008962	-0.00104
																																-0.000896	-0.01679		-0.000896	0.01217		-0.000896	0.00518		-0.0008961	-0.00083435		-0.0008961	-0.00293
																																-0.0008959	-0.01836		-0.0008959	0.0166		-0.0008959	0.0088		-0.000896	0.000106485		-0.000896	-3.41169e-05
																																-0.0008958	-0.03677		-0.0008958	0.04839		-0.0008958	-0.00568		-0.0008959	0.000733702		-0.0008959	0.01298
																																-0.0008957	-0.07095		-0.0008957	0.06613		-0.0008957	0.02472		-0.0008958	-0.00261		-0.0008958	-0.00326
																																-0.0008956	-0.06622		-0.0008956	-0.03883		-0.0008956	0.00156		-0.0008957	0.00418		-0.0008957	-0.00682
																																-0.0008955	0.01845		-0.0008955	0.00256		-0.0008955	-0.00857		-0.0008956	0.00094277		-0.0008956	0.0043
																																-0.0008954	-0.03414		-0.0008954	0.00921		-0.0008954	-0.02088		-0.0008955	0.00303		-0.0008955	0.00275
																																-0.0008953	-0.03625		-0.0008953	0.02178		-0.0008953	-0.00785		-0.0008954	0.00387		-0.0008954	0.00397
																																-0.0008952	0.0316		-0.0008952	0.00404		-0.0008952	-0.01798		-0.0008953	0.00251		-0.0008953	-0.000812612
																																-0.0008951	-0.03309		-0.0008951	-0.02109		-0.0008951	-0.00133		-0.0008952	-0.00209		-0.0008952	0.00375
																																-0.000895	0.02108		-0.000895	-0.03365		-0.000895	0.00446		-0.0008951	0.000106482		-0.0008951	0.00197
																																-0.0008949	0.07579		-0.0008949	0.00921		-0.0008949	0.03485		-0.000895	-0.00449		-0.000895	0.000744381
																																-0.0008948	-0.04256		-0.0008948	0.01069		-0.0008948	0.01314		-0.0008949	0.00157		-0.0008949	0.00441
																																-0.0008947	0.07105		-0.0008947	0.00774		-0.0008947	-0.02811		-0.0008948	-0.00136		-0.0008948	-0.000923831
																																-0.0008946	-0.0252		-0.0008946	0.03213		-0.0008946	-0.00568		-0.0008947	0.00669		-0.0008947	0.00419
																																-0.0008945	-0.01942		-0.0008945	0.00921		-0.0008945	-0.000611131		-0.0008946	-0.00533		-0.0008946	0.000633165
																																-0.0008944	-0.06727		-0.0008944	0.041		-0.0008944	0.00156		-0.0008945	0.00418		-0.0008945	0.00275
																																-0.0008943	-0.00416		-0.0008943	0.04248		-0.0008943	-0.00495		-0.0008944	-0.00178		-0.0008944	0.00252
																																-0.0008942	-0.06675		-0.0008942	-0.01		-0.0008942	-0.000611131		-0.0008943	-0.00418		-0.0008943	-0.00126
																																-0.0008941	-0.03414		-0.0008941	0.01069		-0.0008941	0.000836362		-0.0008942	0.00105		-0.0008942	-3.41222e-05
																																-0.000894	-0.0089		-0.000894	-0.0137		-0.000894	-0.0064		-0.0008941	-0.00115		-0.0008941	-0.00337
																																-0.0008939	-0.05307		-0.0008939	0.02547		-0.0008939	-0.02739		-0.000894	-0.00198		-0.000894	0.00152
																																-0.0008938	-0.12249		-0.0008938	0.075		-0.0008938	0.000836362		-0.0008939	-0.00617		-0.0008939	-0.00081262
																																-0.0008937	-0.0373		-0.0008937	-0.01518		-0.0008937	0.01821		-0.0008938	-0.00157		-0.0008938	-0.00548
																																-0.0008936	-0.00522		-0.0008936	-0.02552		-0.0008936	-0.02305		-0.0008937	-0.00637		-0.0008937	-0.00215
																																-0.0008935	-0.03099		-0.0008935	0.01587		-0.0008935	0.01676		-0.0008936	0.000315558		-0.0008936	0.00175
																																-0.0008934	-0.0131		-0.0008934	-0.02922		-0.0008934	-0.00423		-0.0008935	-0.00449		-0.0008935	0.00152
																																-0.0008933	0.00846		-0.0008933	-0.03439		-0.0008933	-0.01291		-0.0008934	0.00136		-0.0008934	-0.000923829
																																-0.0008932	0.05106		-0.0008932	0.02621		-0.0008932	0.01821		-0.0008933	0.00481		-0.0008933	-0.00593
																																-0.0008931	-0.00522		-0.0008931	0.01439		-0.0008931	0.02472		-0.0008932	0.00136		-0.0008932	0.00219
																																-0.000893	-0.02099		-0.000893	0.00108		-0.000893	0.01169		-0.0008931	-0.00157		-0.0008931	0.00631
																																-0.0008929	0.01688		-0.0008929	-0.01887		-0.0008929	0.00228		-0.000893	-0.00763		-0.000893	0.00375
																																-0.0008928	-0.00837		-0.0008928	-0.03957		-0.0008928	-0.0064		-0.0008929	-0.00449		-0.0008929	0.00141
																																-0.0008927	-0.01153		-0.0008927	-0.00409		-0.0008927	0.01097		-0.0008928	0.00241		-0.0008928	0.0043
																																-0.0008926	-0.05518		-0.0008926	0.04026		-0.0008926	0.00228		-0.0008927	-0.00564		-0.0008927	0.00208
																																-0.0008925	0.03002		-0.0008925	0.01734		-0.0008925	0.0059		-0.0008926	-0.00146		-0.0008926	0.000299521
																																-0.0008924	-0.08463		-0.0008924	0.06465		-0.0008924	-0.0064		-0.0008925	-0.0023		-0.0008925	0.0033
																																-0.0008923	0.000570134		-0.0008923	-0.00409		-0.0008923	-0.00133		-0.0008924	0.00147		-0.0008924	-0.00126
																																-0.0008922	0.06001		-0.0008922	-0.00779		-0.0008922	-0.00785		-0.0008923	-0.00387		-0.0008923	0.000966803
																																-0.0008921	0.03739		-0.0008921	-0.00409		-0.0008921	0.01459		-0.0008922	-0.00136		-0.0008922	-0.00248
																																-0.000892	-0.06832		-0.000892	-0.03144		-0.000892	0.01748		-0.0008921	-0.00104		-0.0008921	0.00219
																																-0.0008919	0.03318		-0.0008919	-0.01961		-0.0008919	-0.00568		-0.000892	0.00126		-0.000892	0.000521946
																																-0.0008918	0.0032		-0.0008918	0.03065		-0.0008918	-0.02449		-0.0008919	0.00314		-0.0008919	0.00208
																																-0.0008917	0.01688		-0.0008917	-0.02626		-0.0008917	0.00663		-0.0008918	-0.00407		-0.0008918	0.00264
																																-0.0008916	-0.04729		-0.0008916	-0.00557		-0.0008916	-0.01436		-0.0008917	0.00126		-0.0008917	0.00386
																																-0.0008915	0.01372		-0.0008915	-0.03957		-0.0008915	-0.01364		-0.0008916	-0.000416203		-0.0008916	7.70888e-05
																																-0.0008914	0.02424		-0.0008914	-0.00261		-0.0008914	0.02327		-0.0008915	-0.000729815		-0.0008915	0.00119
																																-0.0008913	0.02319		-0.0008913	-0.02183		-0.0008913	-0.0064		-0.0008914	-0.000938881		-0.0008914	0.00464
																																-0.0008912	0.0053		-0.0008912	-0.00557		-0.0008912	-0.01581		-0.0008913	-0.00543		-0.0008913	0.00686
																																-0.0008911	-0.02888		-0.0008911	0.00626		-0.0008911	0.00445		-0.0008912	-0.00397		-0.0008912	-0.000367761
																																-0.000891	0.05106		-0.000891	0.02547		-0.000891	0.00301		-0.0008911	-0.00669		-0.0008911	0.00186
																																-0.0008909	-0.04887		-0.0008909	-0.03957		-0.0008909	0.01169		-0.000891	0.00251		-0.000891	0.0043
																																-0.0008908	0.01477		-0.0008908	-0.03365		-0.0008908	0.01603		-0.0008909	0.00262		-0.0008909	0.00475
																																-0.0008907	-0.02205		-0.0008907	-0.00335		-0.0008907	0.01314		-0.0008908	-0.00303		-0.0008908	0.0082
																																-0.0008906	-0.05465		-0.0008906	0.03213		-0.0008906	0.01097		-0.0008907	-0.00397		-0.0008907	-0.000478974
																																-0.0008905	0.00478		-0.0008905	0.03952		-0.0008905	-0.01074		-0.0008906	-0.00533		-0.0008906	-0.00737
																																-0.0008904	0.01425		-0.0008904	-0.02922		-0.0008904	0.00735		-0.0008905	-0.00345		-0.0008905	0.000521951
																																-0.0008903	-0.02783		-0.0008903	0.00921		-0.0008903	0.01024		-0.0008904	-0.00376		-0.0008904	-0.0066
																																-0.0008902	-0.01836		-0.0008902	0.00478		-0.0008902	-0.0064		-0.0008903	0.00042009		-0.0008903	0.000188302
																																-0.0008901	0.07842		-0.0008901	-0.04326		-0.0008901	-0.01291		-0.0008902	0.00188		-0.0008902	0.00597
																																-0.00089	-0.011		-0.00089	-0.00779		-0.00089	-0.02956		-0.0008901	0.00094277		-0.0008901	-0.000701399
																																-0.0008899	-0.07148		-0.0008899	-0.00852		-0.0008899	0.00301		-0.00089	-0.0024		-0.00089	0.00453
																																-0.0008898	-0.00259		-0.0008898	0.03656		-0.0008898	-0.0216		-0.0008899	0.00512		-0.0008899	0.00564
																																-0.0008897	-0.03782		-0.0008897	0.00404		-0.0008897	-0.0093		-0.0008898	-0.000834345		-0.0008898	0.00364
																																-0.0008896	-0.00206		-0.0008896	-0.03365		-0.0008896	-0.01581		-0.0008897	-0.0023		-0.0008897	0.00352
																																-0.0008895	0.05106		-0.0008895	-0.02552		-0.0008895	-0.02594		-0.0008896	-0.00178		-0.0008896	0.000299521
																																-0.0008894	-0.00101		-0.0008894	0.0033		-0.0008894	-0.04114		-0.0008895	0.00345		-0.0008895	-0.00025655
																																-0.0008893	0.00162		-0.0008893	0.02547		-0.0008893	0.01459		-0.0008894	0.00324		-0.0008894	-0.00204
																																-0.0008892	-0.06201		-0.0008892	0.0166		-0.0008892	-0.000611114		-0.0008893	-0.000416206		-0.0008893	0.00553
																																-0.0008891	-0.00574		-0.0008891	0.00182		-0.0008891	-0.00206		-0.0008892	0.000420092		-0.0008892	0.000410732
																																-0.000889	-0.03625		-0.000889	-0.04326		-0.000889	0.02327		-0.0008891	0.00167		-0.0008891	-0.00204
																																-0.0008889	-0.04519		-0.0008889	-0.04843		-0.0008889	-0.01509		-0.000889	0.00199		-0.000889	-0.00281
																																-0.0008888	-0.03204		-0.0008888	-0.00705		-0.0008888	0.0088		-0.0008889	-0.0024		-0.0008889	-0.00326
																																-0.0008887	-0.10145		-0.0008887	0.01439		-0.0008887	0.00373		-0.0008888	0.00492		-0.0008888	0.00085559
																																-0.0008886	0.01582		-0.0008886	0.04026		-0.0008886	-0.00206		-0.0008887	-0.0046		-0.0008887	-0.00226
																																-0.0008885	-0.00153		-0.0008885	0.02547		-0.0008885	-0.03101		-0.0008886	-0.00376		-0.0008886	0.00408
																																-0.0008884	-0.07726		-0.0008884	-0.0137		-0.0008884	-0.00133		-0.0008885	-0.00732		-0.0008885	0.0043
																																-0.0008883	-0.05938		-0.0008883	-0.01148		-0.0008883	-0.00423		-0.0008884	0.0023		-0.0008884	-0.00115
																																-0.0008882	-0.06885		-0.0008882	-0.00335		-0.0008882	0.00518		-0.0008883	-0.00188		-0.0008883	0.00408
																																-0.0008881	-0.02047		-0.0008881	-0.00779		-0.0008881	-0.00133		-0.0008882	0.00209		-0.0008882	-0.00215
																																-0.000888	-0.03151		-0.000888	0.000344415		-0.000888	-0.01581		-0.0008881	-0.00449		-0.0008881	0.00085559
																																-0.0008879	-0.02099		-0.0008879	0.03656		-0.0008879	-0.01074		-0.000888	-0.00387		-0.000888	-0.00359
																																-0.0008878	0.04317		-0.0008878	-0.00631		-0.0008878	-0.02232		-0.0008879	0.000315553		-0.0008879	-0.01027
																																-0.0008877	-0.0373		-0.0008877	-0.03365		-0.0008877	0.000836363		-0.0008878	0.00147		-0.0008878	-0.00582
																																-0.0008876	-0.10408		-0.0008876	-0.02552		-0.0008876	-0.00278		-0.0008877	0.0023		-0.0008877	0.000633165
																																-0.0008875	-0.06307		-0.0008875	0.01513		-0.0008875	-0.00206		-0.0008876	-0.00115		-0.0008876	0.000521951
																																-0.0008874	-0.0231		-0.0008874	-0.02552		-0.0008874	-0.01726		-0.0008875	-0.0024		-0.0008875	-0.00115
																																-0.0008873	-0.09146		-0.0008873	-0.05361		-0.0008873	-0.02956		-0.0008874	-0.00261		-0.0008874	-0.00382
																																-0.0008872	-0.0089		-0.0008872	0.03361		-0.0008872	-0.01291		-0.0008873	0.00648		-0.0008873	-0.000590188
																																-0.0008871	0.05633		-0.0008871	-0.02552		-0.0008871	-0.04259		-0.0008872	-0.00355		-0.0008872	-0.00838
																																-0.000887	-0.02468		-0.000887	-0.02552		-0.000887	-0.01653		-0.0008871	0.000211019		-0.0008871	-0.0027
																																-0.0008869	0.03265		-0.0008869	-0.05139		-0.0008869	0.03268		-0.000887	-0.00178		-0.000887	-0.000478972
																																-0.0008868	0.00425		-0.0008868	-0.03809		-0.0008868	0.00807		-0.0008869	0.000838234		-0.0008869	-0.0066
																																-0.0008867	-0.09725		-0.0008867	0.00478		-0.0008867	-0.0187		-0.0008868	-0.00554		-0.0008868	0.00319
																																-0.0008866	-0.07358		-0.0008866	-0.01074		-0.0008866	-0.00278		-0.0008867	-0.00146		-0.0008867	-0.00148
																																-0.0008865	-0.03835		-0.0008865	-0.04548		-0.0008865	0.00373		-0.0008866	-0.00376		-0.0008866	-0.00615
																																-0.0008864	0.00793		-0.0008864	-0.01		-0.0008864	0.00518		-0.0008865	0.00575		-0.0008865	0.000521949
																																-0.0008863	-0.05833		-0.0008863	-0.02109		-0.0008863	0.03123		-0.0008864	0.00262		-0.0008864	0.00264
																																-0.0008862	-0.02152		-0.0008862	-0.0137		-0.0008862	-0.04041		-0.0008863	-0.00125		-0.0008863	-0.000590188
																																-0.0008861	0.01372		-0.0008861	-0.06395		-0.0008861	-0.01074		-0.0008862	-0.00355		-0.0008862	0.000299521
																																-0.000886	-0.10198		-0.000886	-0.01739		-0.000886	-0.02377		-0.0008861	0.00512		-0.0008861	-0.00337
																																-0.0008859	0.00793		-0.0008859	0.00995		-0.0008859	-0.01364		-0.000886	0.00324		-0.000886	0.00408
																																-0.0008858	-0.01047		-0.0008858	0.0203		-0.0008858	-0.04114		-0.0008859	0.000211019		-0.0008859	-0.00215
																																-0.0008857	-0.02415		-0.0008857	0.0373		-0.0008857	0.00663		-0.0008858	-0.00428		-0.0008858	0.00364
																																-0.0008856	0.07263		-0.0008856	-0.03883		-0.0008856	-0.03173		-0.0008857	-0.00439		-0.0008857	-0.00215
																																-0.0008855	0.05843		-0.0008855	-0.01592		-0.0008855	-0.00423		-0.0008856	-0.0024		-0.0008856	0.00141
																																-0.0008854	0.01004		-0.0008854	0.01734		-0.0008854	-0.01147		-0.0008855	0.00303		-0.0008855	-0.00437
																																-0.0008853	0.07789		-0.0008853	0.02621		-0.0008853	-0.01436		-0.0008854	0.00282		-0.0008854	0.00653
																																-0.0008852	-0.00259		-0.0008852	0.01365		-0.0008852	-0.02522		-0.0008853	0.000524631		-0.0008853	0.00564
																																-0.0008851	0.05422		-0.0008851	-0.01222		-0.0008851	-0.01291		-0.0008852	0.000838241		-0.0008852	0.000966803
																																-0.000885	0.04791		-0.000885	0.01734		-0.000885	-0.02449		-0.0008851	0.00167		-0.0008851	-0.00115
																																-0.0008849	-0.0678		-0.0008849	0.0033		-0.0008849	-0.02522		-0.000885	-0.00293		-0.000885	-0.00226
																																-0.0008848	-0.01731		-0.0008848	-0.01222		-0.0008848	-0.02811		-0.0008849	-0.000625279		-0.0008849	0.000966798
																																-0.0008847	0.00636		-0.0008847	0.02769		-0.0008847	-0.02449		-0.0008848	-0.000625271		-0.0008848	0.00175
																																-0.0008846	0.05054		-0.0008846	0.0033		-0.0008846	-0.03101		-0.0008847	-0.00669		-0.0008847	-0.00237
																																-0.0008845	-0.09567		-0.0008845	0.01365		-0.0008845	0.000836328		-0.0008846	-0.000207125		-0.0008846	-0.00215
																																-0.0008844	-0.02625		-0.0008844	-0.03144		-0.0008844	0.000112615		-0.0008845	-0.00188		-0.0008845	0.000188305
																																-0.0008843	-0.06622		-0.0008843	0.02695		-0.0008843	-0.03752		-0.0008844	1.94568e-06		-0.0008844	-0.000812613
																																-0.0008842	-0.00679		-0.0008842	-0.00852		-0.0008842	-0.01798		-0.0008843	-0.000311662		-0.0008843	0.0082
																																-0.0008841	-0.06307		-0.0008841	-0.04252		-0.0008841	-0.01219		-0.0008842	-0.000207125		-0.0008842	0.00508
																																-0.000884	0.03897		-0.000884	0.01808		-0.000884	-0.0187		-0.0008841	0.00481		-0.0008841	-0.00215
																																-0.0008839	0.02213		-0.0008839	0.02326		-0.0008839	-0.02377		-0.000884	-0.00125		-0.000884	0.00286
																																-0.0008838	0.02056		-0.0008838	0.00478		-0.0008838	0.00228		-0.0008839	-0.00512		-0.0008839	-0.00348
																																-0.0008837	0.05001		-0.0008837	0.04395		-0.0008837	0.02183		-0.0008838	0.000942778		-0.0008838	-0.00648
																																-0.0008836	0.08421		-0.0008836	-0.01665		-0.0008836	-0.01364		-0.0008837	0.00126		-0.0008837	0.0023
																																-0.0008835	-0.00153		-0.0008835	-0.02183		-0.0008835	-0.00278		-0.0008836	0.00126		-0.0008836	-0.000145339
																																-0.0008834	-0.00627		-0.0008834	0.03804		-0.0008834	-0.01219		-0.0008835	0.00251		-0.0008835	0.00252
																																-0.0008833	0.05001		-0.0008833	0.03434		-0.0008833	-0.03028		-0.0008834	0.00314		-0.0008834	-0.00248
																																-0.0008832	0.04791		-0.0008832	0.02326		-0.0008832	0.000836328		-0.0008833	-0.000102591		-0.0008833	0.00186
																																-0.0008831	0.03739		-0.0008831	0.01069		-0.0008831	-0.04259		-0.0008832	-0.00345		-0.0008832	-0.00337
																																-0.000883	0.00162		-0.000883	0.02547		-0.000883	-0.01002		-0.0008831	-0.00251		-0.0008831	-0.00148
																																-0.0008829	0.01319		-0.0008829	-0.00779		-0.0008829	-0.00568		-0.000883	1.94823e-06		-0.000883	0.00319
																																-0.0008828	-0.01416		-0.0008828	-0.03439		-0.0008828	-0.04476		-0.0008829	-0.00146		-0.0008829	-0.00326
																																-0.0008827	0.01319		-0.0008827	-0.03587		-0.0008827	0.00228		-0.0008828	-0.00345		-0.0008828	0.00519
																																-0.0008826	-0.07464		-0.0008826	0.00626		-0.0008826	0.000836345		-0.0008827	0.000420097		-0.0008827	-0.00359
																																-0.0008825	0.00636		-0.0008825	-0.0307		-0.0008825	0.00301		-0.0008826	0.000942773		-0.0008826	-0.00471
																																-0.0008824	-0.11986		-0.0008824	-0.02035		-0.0008824	0.00301		-0.0008825	-0.000207125		-0.0008825	-0.00204
																																-0.0008823	-0.04519		-0.0008823	0.02843		-0.0008823	-0.00423		-0.0008824	0.00115		-0.0008824	-0.00115
																																-0.0008822	0.03318		-0.0008822	0.00847		-0.0008822	0.02472		-0.0008823	0.00105		-0.0008823	0.000744373
																																-0.0008821	-0.00785		-0.0008821	0.01217		-0.0008821	0.02327		-0.0008822	-0.00104		-0.0008822	-0.01027
																																-0.000882	0.02476		-0.000882	0.01439		-0.000882	-0.00278		-0.0008821	1.94076e-06		-0.0008821	-0.00237
																																-0.0008819	0.03897		-0.0008819	-0.02774		-0.0008819	-0.00133		-0.000882	-0.00679		-0.000882	-0.00382
																																-0.0008818	-0.00416		-0.0008818	-0.01296		-0.0008818	0.04354		-0.0008819	0.00188		-0.0008819	-0.00626
																																-0.0008817	-0.06096		-0.0008817	0.01956		-0.0008817	0.00156		-0.0008818	0.00042009		-0.0008818	0.000521954
																																-0.0008816	0.03791		-0.0008816	-0.01		-0.0008816	0.01676		-0.0008817	-0.00345		-0.0008817	-0.00548
																																-0.0008815	0.08368		-0.0008815	-0.01665		-0.0008815	0.02183		-0.0008816	-0.00104		-0.0008816	-0.00593
																																-0.0008814	0.0195		-0.0008814	0.00552		-0.0008814	-0.01219		-0.0008815	0.00418		-0.0008815	-0.00192
																																-0.0008813	0.01162		-0.0008813	-0.00779		-0.0008813	-0.00351		-0.0008814	-0.000311662		-0.0008814	-0.00437
																																-0.0008812	0.01582		-0.0008812	-0.04178		-0.0008812	-0.02305		-0.0008813	1.94076e-06		-0.0008813	0.00108
																																-0.0008811	0.05738		-0.0008811	0.01291		-0.0008811	0.00807		-0.0008812	1.94076e-06		-0.0008812	0.00152
																																-0.000881	-0.00522		-0.000881	0.00626		-0.000881	0.01821		-0.0008811	-0.0023		-0.0008811	0.000299527
																																-0.0008809	-0.01573		-0.0008809	-0.00926		-0.0008809	0.02183		-0.000881	-0.00355		-0.000881	-0.000590193
																																-0.0008808	-0.00732		-0.0008808	-0.02035		-0.0008808	0.00952		-0.0008809	-0.01003		-0.0008809	-0.000812612
																																-0.0008807	0.00636		-0.0008807	0.01069		-0.0008807	-0.02377		-0.0008808	0.00241		-0.0008808	0.00319
																																-0.0008806	-0.05623		-0.0008806	0.0166		-0.0008806	-0.00857		-0.0008807	0.00126		-0.0008807	0.00664
																																-0.0008805	-0.04624		-0.0008805	0.06391		-0.0008805	0.000112598		-0.0008806	-0.00387		-0.0008806	-0.000478977
																																-0.0008804	-0.05413		-0.0008804	0.01365		-0.0008804	-0.00568		-0.0008805	0.000211019		-0.0008805	0.00197
																																-0.0008803	-0.04729		-0.0008803	0.01734		-0.0008803	0.01893		-0.0008804	-0.00125		-0.0008804	7.70888e-05
																																-0.0008802	-0.08357		-0.0008802	-0.02774		-0.0008802	0.00807		-0.0008803	0.000524634		-0.0008803	0.00775
																																-0.0008801	0.01372		-0.0008801	0.0203		-0.0008801	0.01386		-0.0008802	-0.00324		-0.0008802	0.00364
																																-0.00088	-0.05307		-0.00088	-0.01296		-0.00088	0.01821		-0.0008801	-0.000938886		-0.0008801	0.00108
																																-0.0008799	0.01477		-0.0008799	0.03656		-0.0008799	0.000112615		-0.00088	0.00314		-0.00088	-0.000367761
																																-0.0008798	0.04317		-0.0008798	0.05652		-0.0008798	0.024		-0.0008799	0.0022		-0.0008799	0.00697
																																-0.0008797	-0.01521		-0.0008797	-0.00483		-0.0008797	-0.02015		-0.0008798	-0.00219		-0.0008798	0.00519
																																-0.0008796	-0.03467		-0.0008796	0.03361		-0.0008796	-0.0216		-0.0008797	-0.00167		-0.0008797	0.00152
																																-0.0008795	-0.0273		-0.0008795	0.024		-0.0008795	-0.03318		-0.0008796	-0.00303		-0.0008796	0.000633165
																																-0.0008794	-0.04571		-0.0008794	0.00995		-0.0008794	0.00228		-0.0008795	-0.00313		-0.0008795	-0.00159
																																-0.0008793	0.04475		-0.0008793	-0.00335		-0.0008793	-0.01291		-0.0008794	0.00115		-0.0008794	0.000299519
																																-0.0008792	-0.04729		-0.0008792	0.00182		-0.0008792	0.00518		-0.0008793	-0.00125		-0.0008793	-0.00337
																																-0.0008791	-0.03887		-0.0008791	0.08091		-0.0008791	0.00301		-0.0008792	-0.0046		-0.0008792	0.00108
																																-0.000879	-0.06832		-0.000879	-0.00187		-0.000879	-0.00351		-0.0008791	0.00126		-0.0008791	0.00085559
																																-0.0008789	0.01425		-0.0008789	0.01587		-0.0008789	-0.01726		-0.000879	-0.00178		-0.000879	0.00197
																																-0.0008788	0.02897		-0.0008788	0.01439		-0.0008788	-0.01436		-0.0008789	0.00241		-0.0008789	-0.00482
																																-0.0008787	-0.00679		-0.0008787	-0.00335		-0.0008787	0.02327		-0.0008788	0.00502		-0.0008788	-0.0037
																																-0.0008786	0.05264		-0.0008786	0.03804		-0.0008786	0.03702		-0.0008787	-0.00596		-0.0008787	-0.00237
																																-0.0008785	-0.08305		-0.0008785	-0.02331		-0.0008785	0.03485		-0.0008786	0.00209		-0.0008786	-0.000145333
																																-0.0008784	-0.09514		-0.0008784	-0.02626		-0.0008784	-0.00278		-0.0008785	-0.00564		-0.0008785	0.00018831
																																-0.0008783	-0.01626		-0.0008783	0.00108		-0.0008783	0.0363		-0.0008784	-0.00324		-0.0008784	0.00508
																																-0.0008782	-0.02415		-0.0008782	0.00478		-0.0008782	0.02255		-0.0008783	0.000629163		-0.0008783	0.000633168
																																-0.0008781	-0.03046		-0.0008781	0.0033		-0.0008781	0.01676		-0.0008782	-0.00836		-0.0008782	-0.00181
																																-0.000878	0.02476		-0.000878	0.07352		-0.000878	0.0059		-0.0008781	-0.00428		-0.0008781	0.000299524
																																-0.0008779	-0.03677		-0.0008779	0.0033		-0.0008779	0.00373		-0.000878	-0.00345		-0.000878	0.000521946
																																-0.0008778	-0.02836		-0.0008778	0.03287		-0.0008778	0.000836345		-0.0008779	-0.00742		-0.0008779	0.00152
																																-0.0008777	0.01477		-0.0008777	0.01734		-0.0008777	0.00807		-0.0008778	0.000211019		-0.0008778	-0.00137
																																-0.0008776	0.03949		-0.0008776	0.01956		-0.0008776	-0.03535		-0.0008777	0.0046		-0.0008777	0.00386
																																-0.0008775	0.01109		-0.0008775	0.02104		-0.0008775	0.01531		-0.0008776	-0.00272		-0.0008776	-0.00259
																																-0.0008774	0.0195		-0.0008774	0.03287		-0.0008774	0.024		-0.0008775	0.00314		-0.0008775	-0.00137
																																-0.0008773	-0.0252		-0.0008773	-0.00483		-0.0008773	0.00807		-0.0008774	-0.00397		-0.0008774	-0.00281
																																-0.0008772	0.06053		-0.0008772	0.00626		-0.0008772	0.01676		-0.0008773	-0.00376		-0.0008773	-0.00159
																																-0.0008771	-0.01784		-0.0008771	-0.00187		-0.0008771	-0.01002		-0.0008772	-0.00272		-0.0008772	0.00297
																																-0.000877	-0.0415		-0.000877	0.00847		-0.000877	-0.01581		-0.0008771	-0.000625279		-0.0008771	-0.00315
																																-0.0008769	-0.01468		-0.0008769	0.02178		-0.0008769	-0.02232		-0.000877	-0.00178		-0.000877	0.000633162
																																-0.0008768	-0.07516		-0.0008768	-0.00187		-0.0008768	0.01821		-0.0008769	0.00293		-0.0008769	-0.0017
																																-0.0008767	0.0174		-0.0008767	-0.01592		-0.0008767	-0.01798		-0.0008768	-0.00397		-0.0008768	0.00085559
																																-0.0008766	-0.00416		-0.0008766	0.03878		-0.0008766	-0.01726		-0.0008767	-0.00136		-0.0008767	-0.00104
																																-0.0008765	-0.0394		-0.0008765	-0.02774		-0.0008765	0.01024		-0.0008766	-0.00146		-0.0008766	-0.00304
																																-0.0008764	-0.00732		-0.0008764	0.01882		-0.0008764	0.01676		-0.0008765	0.00586		-0.0008765	0.00108
																																-0.0008763	0.00162		-0.0008763	0.01069		-0.0008763	0.02255		-0.0008764	-0.000102593		-0.0008764	0.00519
																																-0.0008762	-0.00785		-0.0008762	0.03065		-0.0008762	0.03341		-0.0008763	-0.00502		-0.0008763	0.0053
																																-0.0008761	-0.02362		-0.0008761	0.03065		-0.0008761	0.01531		-0.0008762	0.0046		-0.0008762	0.00186
																																-0.000876	0.00583		-0.000876	0.0373		-0.000876	0.00807		-0.0008761	-0.00125		-0.0008761	0.00686
																																-0.0008759	-0.02836		-0.0008759	0.00404		-0.0008759	-0.02015		-0.000876	0.00544		-0.000876	0.00386
																																-0.0008758	-0.07779		-0.0008758	0.03361		-0.0008758	-0.01943		-0.0008759	-0.00439		-0.0008759	-0.00248
																																-0.0008757	0.0679		-0.0008757	0.00847		-0.0008757	0.024		-0.0008758	0.00209		-0.0008758	0.00553
																																-0.0008756	0.06685		-0.0008756	0.01882		-0.0008756	0.01531		-0.0008757	0.00523		-0.0008757	0.00286
																																-0.0008755	0.02371		-0.0008755	0.02104		-0.0008755	-0.000611131		-0.0008756	0.00377		-0.0008756	0.00219
																																-0.0008754	0.05948		-0.0008754	-0.01739		-0.0008754	-0.01291		-0.0008755	-0.000207125		-0.0008755	0.00642
																																-0.0008753	-0.03887		-0.0008753	-0.01887		-0.0008753	-0.04114		-0.0008754	-0.00334		-0.0008754	-0.00348
																																-0.0008752	-0.00732		-0.0008752	-0.02848		-0.0008752	0.01386		-0.0008753	-0.000207125		-0.0008753	0.00408
																																-0.0008751	-0.01679		-0.0008751	0.02843		-0.0008751	0.04933		-0.0008752	0.00303		-0.0008752	-0.00326
																																-0.000875	-0.02573		-0.000875	-0.02774		-0.000875	-0.00423		-0.0008751	0.00533		-0.0008751	0.00597
																																-0.0008749	-0.11355		-0.0008749	-0.05361		-0.0008749	0.01024		-0.000875	-0.00072981		-0.000875	0.00297
																																-0.0008748	-0.03046		-0.0008748	-0.00557		-0.0008748	0.02979		-0.0008749	0.00199		-0.0008749	0.0043
																																-0.0008747	-0.0089		-0.0008747	-0.01518		-0.0008747	-0.02088		-0.0008748	-0.00303		-0.0008748	-0.00382
																																-0.0008746	-0.03782		-0.0008746	0.0033		-0.0008746	0.02038		-0.0008747	-0.000834352		-0.0008747	-0.00315
																																-0.0008745	-0.04624		-0.0008745	0.01365		-0.0008745	0.02255		-0.0008746	0.00345		-0.0008746	-0.00115
																																-0.0008744	-0.11565		-0.0008744	0.000344397		-0.0008744	0.0088		-0.0008745	0.00178		-0.0008745	0.00163
																																-0.0008743	-0.04203		-0.0008743	-0.00705		-0.0008743	0.01242		-0.0008744	-0.000520742		-0.0008744	7.70967e-05
																																-0.0008742	-0.04045		-0.0008742	0.01143		-0.0008742	0.02255		-0.0008743	-0.00104		-0.0008743	0.000966801
																																-0.0008741	0.02424		-0.0008741	0.03434		-0.0008741	-0.01726		-0.0008742	-0.00178		-0.0008742	0.00186
																																-0.000874	-0.0252		-0.000874	-0.02848		-0.000874	0.01676		-0.0008741	-0.00198		-0.0008741	-0.00104
																																-0.0008739	-0.05465		-0.0008739	0.01143		-0.0008739	-0.00351		-0.000874	-0.0023		-0.000874	0.00419
																																-0.0008738	4.41849e-05		-0.0008738	0.00552		-0.0008738	0.000836345		-0.0008739	0.00251		-0.0008739	-0.00348
																																-0.0008737	-0.03677		-0.0008737	0.00626		-0.0008737	0.00446		-0.0008738	0.00178		-0.0008738	-0.00359
																																-0.0008736	0.00215		-0.0008736	-0.01739		-0.0008736	0.00228		-0.0008737	0.00157		-0.0008737	-0.000590185
																																-0.0008735	-0.00627		-0.0008735	-0.03513		-0.0008735	0.024		-0.0008736	-0.00313		-0.0008736	0.000855592
																																-0.0008734	-0.02152		-0.0008734	-0.05508		-0.0008734	-0.03245		-0.0008735	-0.00617		-0.0008735	-0.000256544
																																-0.0008733	0.03791		-0.0008733	-0.000394646		-0.0008733	0.00735		-0.0008734	-0.000729808		-0.0008734	0.00419
																																-0.0008732	-0.0699		-0.0008732	0.00478		-0.0008732	-0.0093		-0.0008733	-0.00251		-0.0008733	0.00464
																																-0.0008731	0.11261		-0.0008731	-0.01887		-0.0008731	0.03775		-0.0008732	0.000315558		-0.0008732	-0.00115
																																-0.000873	-0.06832		-0.000873	-0.02035		-0.000873	-0.01436		-0.0008731	-0.00376		-0.0008731	-0.00493
																																-0.0008729	-0.0252		-0.0008729	-0.02552		-0.0008729	-0.01291		-0.000873	0.0091		-0.000873	-0.0027
																																-0.0008728	0.01793		-0.0008728	0.00478		-0.0008728	-0.00133		-0.0008729	0.00136		-0.0008729	0.00631
																																-0.0008727	-0.01153		-0.0008727	-0.03144		-0.0008727	0.04571		-0.0008728	-0.00847		-0.0008728	0.00141
																																-0.0008726	-0.0515		-0.0008726	0.00995		-0.0008726	0.000112615		-0.0008727	-0.000416203		-0.0008727	0.00241
																																-0.0008725	-0.04676		-0.0008725	-0.00113		-0.0008725	0.01459		-0.0008726	-0.00209		-0.0008726	-3.41249e-05
																																-0.0008724	-0.04992		-0.0008724	-0.00926		-0.0008724	-0.01002		-0.0008725	-0.00188		-0.0008725	0.0013
																																-0.0008723	0.04265		-0.0008723	0.02178		-0.0008723	-0.00857		-0.0008724	-0.00334		-0.0008724	7.70941e-05
																																-0.0008722	-0.04624		-0.0008722	0.05356		-0.0008722	0.02544		-0.0008723	0.000733697		-0.0008723	-0.0066
																																-0.0008721	0.04107		-0.0008721	-0.01		-0.0008721	0.01097		-0.0008722	0.00638		-0.0008722	0.00386
																																-0.000872	-0.0273		-0.000872	0.02326		-0.000872	-0.01147		-0.0008721	0.00167		-0.0008721	-0.00047898
																																-0.0008719	0.08578		-0.0008719	-0.01887		-0.0008719	-0.01074		-0.000872	-0.00157		-0.000872	0.000966806
																																-0.0008718	0.05106		-0.0008718	-0.00187		-0.0008718	0.00807		-0.0008719	0.00356		-0.0008719	0.0013
																																-0.0008717	0.05317		-0.0008717	-0.027		-0.0008717	-0.01002		-0.0008718	0.00544		-0.0008718	0.00364
																																-0.0008716	0.0153		-0.0008716	-0.04843		-0.0008716	-0.00278		-0.0008717	0.00293		-0.0008717	-0.00281
																																-0.0008715	0.01056		-0.0008715	-0.04104		-0.0008715	0.01242		-0.0008716	-0.00502		-0.0008716	0.00119
																																-0.0008714	-0.00469		-0.0008714	-0.00113		-0.0008714	0.00663		-0.0008715	-0.00146		-0.0008715	-0.00493
																																-0.0008713	-0.03414		-0.0008713	0.01439		-0.0008713	-0.02956		-0.0008714	0.00387		-0.0008714	0.00275
																																-0.0008712	-0.06412		-0.0008712	-0.01296		-0.0008712	0.00663		-0.0008713	-0.00219		-0.0008713	-0.00382
																																-0.0008711	0.01319		-0.0008711	0.00478		-0.0008711	0.00156		-0.0008712	0.00659		-0.0008712	-0.0037
																																-0.000871	-0.00574		-0.000871	0.01808		-0.000871	0.01965		-0.0008711	0.00293		-0.0008711	0.00608
																																-0.0008709	0.00478		-0.0008709	-0.01074		-0.0008709	-0.01364		-0.000871	-0.00491		-0.000871	-0.00148
																																-0.0008708	-0.01836		-0.0008708	0.00404		-0.0008708	-0.00568		-0.0008709	-0.00261		-0.0008709	-0.00571
																																-0.0008707	0.05685		-0.0008707	0.01365		-0.0008707	-0.00423		-0.0008708	0.00241		-0.0008708	0.00119
																																-0.0008706	-0.00101		-0.0008706	-0.06321		-0.0008706	-0.03607		-0.0008707	0.00439		-0.0008707	0.000966798
																																-0.0008705	-0.03625		-0.0008705	0.007		-0.0008705	0.00735		-0.0008706	-0.000416206		-0.0008706	0.00597
																																-0.0008704	0.04002		-0.0008704	-0.00557		-0.0008704	0.000836345		-0.0008705	0.000211014		-0.0008705	-0.00871
																																-0.0008703	-0.0089		-0.0008703	-0.02996		-0.0008703	0.000836362		-0.0008704	-0.00397		-0.0008704	-0.000590193
																																-0.0008702	0.02056		-0.0008702	0.00847		-0.0008702	0.02689		-0.0008703	0.00356		-0.0008703	-0.00337
																																-0.0008701	0.09104		-0.0008701	0.00552		-0.0008701	-0.01581		-0.0008702	-0.00324		-0.0008702	0.00041073
																																-0.00087	0.0458		-0.00087	-0.03956		-0.00087	-0.00351		-0.0008701	-0.00261		-0.0008701	0.000188305
																																-0.0008699	-0.04571		-0.0008699	-0.01739		-0.0008699	0.01603		-0.00087	0.000106477		-0.00087	-0.00281
																																-0.0008698	-0.07464		-0.0008698	-0.00926		-0.0008698	-0.0216		-0.0008699	0.0022		-0.0008699	-0.0027
																																-0.0008697	-0.0089		-0.0008697	-0.00409		-0.0008697	-0.01653		-0.0008698	-0.00543		-0.0008698	-0.00137
																																-0.0008696	0.02792		-0.0008696	0.02695		-0.0008696	-0.00712		-0.0008697	0.00471		-0.0008697	0.00018831
																																-0.0008695	-0.00679		-0.0008695	-0.02331		-0.0008695	-0.01436		-0.0008696	-0.00303		-0.0008696	-0.00482
																																-0.0008694	-0.02415		-0.0008694	0.00108		-0.0008694	0.0059		-0.0008695	-0.000938886		-0.0008695	-0.00104
																																-0.0008693	-0.02257		-0.0008693	-0.02405		-0.0008693	0.01169		-0.0008694	0.00471		-0.0008694	-0.00737
																																-0.0008692	-0.00311		-0.0008692	0.0373		-0.0008692	0.000112615		-0.0008693	-0.00606		-0.0008693	0.00085559
																																-0.0008691	0.00899		-0.0008691	-0.00483		-0.0008691	0.01242		-0.0008692	-0.000729815		-0.0008692	0.000299524
																																-0.000869	-0.02257		-0.000869	-0.03809		-0.000869	-0.00133		-0.0008691	0.00638		-0.0008691	-0.00148
																																-0.0008689	-0.01994		-0.0008689	0.00847		-0.0008689	-0.01364		-0.000869	-0.00115		-0.000869	-0.000812612
																																-0.0008688	-0.00679		-0.0008688	0.02104		-0.0008688	-0.00278		-0.0008689	0.00533		-0.0008689	0.00397
																																-0.0008687	-0.00259		-0.0008687	-0.03735		-0.0008687	-0.01943		-0.0008688	0.00209		-0.0008688	-0.00226
																																-0.0008686	-0.13931		-0.0008686	0.01217		-0.0008686	-0.02305		-0.0008687	0.00136		-0.0008687	-0.00749
																																-0.0008685	0.02266		-0.0008685	0.02621		-0.0008685	0.00807		-0.0008686	-0.00020713		-0.0008686	-0.00226
																																-0.0008684	-0.06885		-0.0008684	0.00847		-0.0008684	0.000836345		-0.0008685	-0.00303		-0.0008685	0.00386
																																-0.0008683	-0.03677		-0.0008683	-0.000394646		-0.0008683	-0.01798		-0.0008684	0.000420097		-0.0008684	0.00252
																																-0.0008682	0.02476		-0.0008682	0.03361		-0.0008682	-0.000611114		-0.0008683	0.00408		-0.0008683	-0.00593
																																-0.0008681	-0.10461		-0.0008681	0.00552		-0.0008681	0.01314		-0.0008682	0.000106482		-0.0008682	0.00297
																																-0.000868	-0.04098		-0.000868	-0.05656		-0.000868	0.000112615		-0.0008681	0.00262		-0.0008681	-0.000478972
																																-0.0008679	0.06737		-0.0008679	0.02474		-0.0008679	-0.00351		-0.000868	0.00356		-0.000868	0.00108
																																-0.0008678	0.04054		-0.0008678	0.01587		-0.0008678	0.000112632		-0.0008679	0.00178		-0.0008679	-0.00359
																																-0.0008677	0.01425		-0.0008677	-0.01148		-0.0008677	-0.02666		-0.0008678	0.00324		-0.0008678	-0.00548
																																-0.0008676	0.06211		-0.0008676	0.00774		-0.0008676	-0.00712		-0.0008677	-0.00178		-0.0008677	-0.00604
																																-0.0008675	0.02739		-0.0008675	-0.01		-0.0008675	-0.01364		-0.0008676	-0.00272		-0.0008676	0.00175
																																-0.0008674	0.02897		-0.0008674	-0.02552		-0.0008674	-0.00785		-0.0008675	0.00492		-0.0008675	-0.00671
																																-0.0008673	0.03371		-0.0008673	0.01069		-0.0008673	0.00735		-0.0008674	0.00356		-0.0008674	-0.00648
																																-0.0008672	0.02266		-0.0008672	-0.02331		-0.0008672	-0.00568		-0.0008673	0.00721		-0.0008673	-0.00337
																																-0.0008671	0.00899		-0.0008671	-0.03439		-0.0008671	0.0211		-0.0008672	0.00199		-0.0008672	-0.00293
																																-0.000867	0.05738		-0.000867	0.01956		-0.000867	0.00518		-0.0008671	0.00408		-0.0008671	-3.41249e-05
																																-0.0008669	-0.02415		-0.0008669	0.01808		-0.0008669	0.01097		-0.000867	-0.000311662		-0.000867	-0.00181
																																-0.0008668	-0.0699		-0.0008668	-0.02257		-0.0008668	-0.01581		-0.0008669	0.00847		-0.0008669	-0.00604
																																-0.0008667	-0.03887		-0.0008667	0.00995		-0.0008667	0.01314		-0.0008668	-0.00313		-0.0008668	-0.00415
																																-0.0008666	-0.01679		-0.0008666	0.00626		-0.0008666	-0.02088		-0.0008667	0.00105		-0.0008667	-0.000478977
																																-0.0008665	-0.011		-0.0008665	-0.04178		-0.0008665	-0.02305		-0.0008666	0.0069		-0.0008666	-0.0037
																																-0.0008664	0.000570134		-0.0008664	0.000344397		-0.0008664	-0.0216		-0.0008665	0.00512		-0.0008665	-0.0027
																																-0.0008663	0.04475		-0.0008663	0.00552		-0.0008663	-0.01147		-0.0008664	-0.00104		-0.0008664	-0.00148
																																-0.0008662	0.03371		-0.0008662	0.00108		-0.0008662	0.00518		-0.0008663	-0.00428		-0.0008663	0.000299527
																																-0.0008661	0.03634		-0.0008661	-0.01518		-0.0008661	-0.00785		-0.0008662	0.00617		-0.0008662	0.00141
																																-0.000866	-0.01994		-0.000866	0.007		-0.000866	-0.00857		-0.0008661	0.00062917		-0.0008661	-0.00548
																																-0.0008659	0.04317		-0.0008659	-0.000394681		-0.0008659	0.01459		-0.000866	-0.00261		-0.000866	-0.00293
																																-0.0008658	-0.05833		-0.0008658	-0.02996		-0.0008658	-0.02449		-0.0008659	0.00199		-0.0008659	0.00664
																																-0.0008657	-0.01573		-0.0008657	0.02991		-0.0008657	-0.0064		-0.0008658	-0.00020713		-0.0008658	0.00264
																																-0.0008656	0.04054		-0.0008656	-0.00557		-0.0008656	-0.01581		-0.0008657	0.00251		-0.0008657	-0.00104
																																-0.0008655	-0.01994		-0.0008655	0.00626		-0.0008655	-0.01074		-0.0008656	-0.00188		-0.0008656	0.00219
																																-0.0008654	-0.00785		-0.0008654	-0.01813		-0.0008654	-0.0187		-0.0008655	-0.00324		-0.0008655	-0.00548
																																-0.0008653	0.03002		-0.0008653	-0.03513		-0.0008653	-0.03028		-0.0008654	0.00126		-0.0008654	-0.00259
																																-0.0008652	-0.04676		-0.0008652	-0.00335		-0.0008652	0.03341		-0.0008653	0.00512		-0.0008653	-0.00482
																																-0.0008651	-0.04676		-0.0008651	-0.00261		-0.0008651	-0.0064		-0.0008652	0.00345		-0.0008652	-0.00237
																																-0.000865	-0.05728		-0.000865	-0.01444		-0.000865	-0.00133		-0.0008651	-0.00178		-0.0008651	-0.00915
																																-0.0008649	0.0416		-0.0008649	-0.00557		-0.0008649	-0.02594		-0.000865	-0.00637		-0.000865	-0.00437
																																-0.0008648	-0.09514		-0.0008648	0.01069		-0.0008648	0.00156		-0.0008649	-0.00178		-0.0008649	-0.00137
																																-0.0008647	-0.08726		-0.0008647	-0.00557		-0.0008647	0.01748		-0.0008648	0.00136		-0.0008648	-0.00404
																																-0.0008646	-0.02941		-0.0008646	0.02547		-0.0008646	-0.01726		-0.0008647	-0.00104		-0.0008647	-0.00804
																																-0.0008645	-0.08252		-0.0008645	0.0033		-0.0008645	-0.0187		-0.0008646	-0.00282		-0.0008646	0.000188308
																																-0.0008644	-0.02047		-0.0008644	-0.01		-0.0008644	-0.01074		-0.0008645	-0.00596		-0.0008645	0.00441
																																-0.0008643	-0.03309		-0.0008643	-0.02035		-0.0008643	-0.02449		-0.0008644	-0.00125		-0.0008644	0.00219
																																-0.0008642	-0.06254		-0.0008642	-0.00335		-0.0008642	0.02183		-0.0008643	0.00408		-0.0008643	-0.00815
																																-0.0008641	-0.04729		-0.0008641	-0.04548		-0.0008641	0.01748		-0.0008642	-0.00146		-0.0008642	0.00141
																																-0.000864	0.01267		-0.000864	-0.00631		-0.000864	0.01242		-0.0008641	0.000942775		-0.0008641	-0.000145336
																																-0.0008639	-0.01205		-0.0008639	-0.00335		-0.0008639	0.01386		-0.000864	-0.000416206		-0.000864	-0.0027
																																-0.0008638	-0.01363		-0.0008638	0.01143		-0.0008638	0.00663		-0.0008639	-0.0046		-0.0008639	-0.00137
																																-0.0008637	0.02161		-0.0008637	-0.000394699		-0.0008637	0.0088		-0.0008638	-0.00366		-0.0008638	0.00152
																																-0.0008636	0.000570165		-0.0008636	-0.01665		-0.0008636	0.00518		-0.0008637	-0.0046		-0.0008637	-0.00315
																																-0.0008635	-0.09988		-0.0008635	-0.01665		-0.0008635	0.0059		-0.0008636	0.0022		-0.0008636	0.00108
																																-0.0008634	0.02371		-0.0008634	0.00847		-0.0008634	-0.00133		-0.0008635	0.00502		-0.0008635	0.000744381
																																-0.0008633	0.03791		-0.0008633	-0.01444		-0.0008633	0.01386		-0.0008634	-0.000102593		-0.0008634	-0.00159
																																-0.0008632	-0.02836		-0.0008632	-0.00261		-0.0008632	-0.0368		-0.0008633	-0.00125		-0.0008633	-0.00415
																																-0.0008631	0.01267		-0.0008631	0.00847		-0.0008631	-0.01364		-0.0008632	0.00178		-0.0008632	-0.00459
																																-0.000863	0.06316		-0.000863	-0.02257		-0.000863	0.024		-0.0008631	-0.000938881		-0.0008631	-0.00426
																																-0.0008629	0.01582		-0.0008629	0.01365		-0.0008629	-0.01291		-0.000863	0.0023		-0.000863	-0.00559
																																-0.0008628	0.08999		-0.0008628	0.01956		-0.0008628	0.01459		-0.0008629	0.00282		-0.0008629	-0.00637
																																-0.0008627	4.41534e-05		-0.0008627	-0.0403		-0.0008627	-0.0064		-0.0008628	-0.0047		-0.0008628	-0.00882
																																-0.0008626	0.07105		-0.0008626	-0.00261		-0.0008626	0.02617		-0.0008627	-0.00679		-0.0008627	-0.0027
																																-0.0008625	0.07158		-0.0008625	0.00404		-0.0008625	0.0088		-0.0008626	-0.00188		-0.0008626	-0.00259
																																-0.0008624	0.04317		-0.0008624	0.00182		-0.0008624	-0.00857		-0.0008625	-0.00909		-0.0008625	-0.00504
																																-0.0008623	0.1042		-0.0008623	0.02252		-0.0008623	0.000836345		-0.0008624	-0.00334		-0.0008624	-0.00559
																																-0.0008622	0.03423		-0.0008622	0.03434		-0.0008622	0.01893		-0.0008623	-0.00115		-0.0008623	-0.00293
																																-0.0008621	0.03949		-0.0008621	0.01291		-0.0008621	0.000112615		-0.0008622	0.0068		-0.0008622	0.00141
																																-0.000862	0.0174		-0.000862	0.02178		-0.000862	0.024		-0.0008621	-0.00219		-0.0008621	-0.00215
																																-0.0008619	0.01109		-0.0008619	0.01734		-0.0008619	-0.01943		-0.000862	0.000838236		-0.000862	-0.00393
																																-0.0008618	0.02687		-0.0008618	-0.00705		-0.0008618	-0.01726		-0.0008619	0.00241		-0.0008619	-0.00115
																																-0.0008617	-0.00522		-0.0008617	0.01882		-0.0008617	0.01386		-0.0008618	-0.00387		-0.0008618	-0.00215
																																-0.0008616	0.01688		-0.0008616	-0.04991		-0.0008616	-0.02015		-0.0008617	0.01035		-0.0008617	-0.00226
																																-0.0008615	-0.01889		-0.0008615	0.00108		-0.0008615	0.00518		-0.0008616	-0.0024		-0.0008616	0.00308
																																-0.0008614	-0.00206		-0.0008614	0.00774		-0.0008614	-0.01653		-0.0008615	-0.00648		-0.0008615	-0.00571
																																-0.0008613	-0.07201		-0.0008613	0.00108		-0.0008613	0.000112632		-0.0008614	-0.00303		-0.0008614	0.0043
																																-0.0008612	-0.07569		-0.0008612	0.05282		-0.0008612	-0.00785		-0.0008613	-0.000834352		-0.0008613	0.0043
																																-0.0008611	-0.04519		-0.0008611	-0.04104		-0.0008611	-0.01436		-0.0008612	-0.000520735		-0.0008612	-0.00126
																																-0.000861	-0.06307		-0.000861	-0.07947		-0.000861	-0.00568		-0.0008611	0.000420095		-0.0008611	0.00297
																																-0.0008609	0.03055		-0.0008609	-0.06913		-0.0008609	0.000112632		-0.000861	-0.00397		-0.000861	0.00408
																																-0.0008608	-0.00522		-0.0008608	-0.06174		-0.0008608	0.0059		-0.0008609	-0.00658		-0.0008609	0.000521946
																																-0.0008607	-0.09672		-0.0008607	-0.01592		-0.0008607	0.01676		-0.0008608	0.00533		-0.0008608	0.000410735
																																-0.0008606	-0.11407		-0.0008606	-0.04326		-0.0008606	0.01459		-0.0008607	-0.00125		-0.0008607	-0.00237
																																-0.0008605	-0.03993		-0.0008605	-0.00557		-0.0008605	0.00735		-0.0008606	1.94325e-06		-0.0008606	0.00486
																																-0.0008604	-0.10356		-0.0008604	-0.00852		-0.0008604	0.02762		-0.0008605	0.00512		-0.0008605	0.00163
																																-0.0008603	0.09315		-0.0008603	-0.01444		-0.0008603	0.01024		-0.0008604	0.00167		-0.0008604	0.000410738
																																-0.0008602	-0.00522		-0.0008602	-0.02035		-0.0008602	0.00518		-0.0008603	-0.00376		-0.0008603	0.00508
																																-0.0008601	0.06369		-0.0008601	0.007		-0.0008601	0.01242		-0.0008602	-0.00554		-0.0008602	-0.00126
																																-0.00086	-0.05518		-0.00086	-0.03883		-0.00086	-0.00495		-0.0008601	0.00167		-0.0008601	7.70941e-05
																																-0.0008599	0.0579		-0.0008599	-0.01222		-0.0008599	-0.02449		-0.00086	-0.00178		-0.00086	0.00397
																																-0.0008598	-0.03887		-0.0008598	-0.05139		-0.0008598	-0.03463		-0.0008599	-0.00376		-0.0008599	-0.00159
																																-0.0008597	0.06159		-0.0008597	0.02695		-0.0008597	-0.00568		-0.0008598	-0.00345		-0.0008598	-0.00281
																																-0.0008596	0.05159		-0.0008596	-0.02922		-0.0008596	-0.01291		-0.0008597	-0.00512		-0.0008597	-0.00537
																																-0.0008595	-0.01416		-0.0008595	0.03287		-0.0008595	0.03196		-0.0008596	-0.00491		-0.0008596	-0.000812615
																																-0.0008594	-0.00206		-0.0008594	0.01291		-0.0008594	-0.0187		-0.0008595	0.000733697		-0.0008595	0.00475
																																-0.0008593	0.06948		-0.0008593	-0.00779		-0.0008593	-0.02015		-0.0008594	-0.00083435		-0.0008594	-0.00315
																																-0.0008592	-0.09146		-0.0008592	0.01882		-0.0008592	-0.00133		-0.0008593	-0.00209		-0.0008593	-0.00315
																																-0.0008591	0.00425		-0.0008591	0.0203		-0.0008591	0.0059		-0.0008592	-0.00345		-0.0008592	-0.00782
																																-0.000859	0.000570102		-0.000859	-0.00113		-0.000859	-0.02522		-0.0008591	0.000629165		-0.0008591	0.00775
																																-0.0008589	0.02634		-0.0008589	0.00774		-0.0008589	0.04209		-0.000859	0.000942775		-0.000859	-0.00248
																																-0.0008588	-0.01153		-0.0008588	0.01069		-0.0008588	0.00228		-0.0008589	0.000629163		-0.0008589	-0.00437
																																-0.0008587	-0.00206		-0.0008587	0.02843		-0.0008587	-0.02666		-0.0008588	0.00324		-0.0008588	0.00152
																																-0.0008586	-0.0862		-0.0008586	0.03582		-0.0008586	-0.0187		-0.0008587	0.00502		-0.0008587	0.0033
																																-0.0008585	0.0053		-0.0008585	0.02326		-0.0008585	-0.0064		-0.0008586	0.00199		-0.0008586	0.00175
																																-0.0008584	0.03528		-0.0008584	0.02252		-0.0008584	0.00518		-0.0008585	0.00115		-0.0008585	-0.000923829
																																-0.0008583	0.03108		-0.0008583	-0.02848		-0.0008583	0.01386		-0.0008584	1.94076e-06		-0.0008584	0.00675
																																-0.0008582	-0.03519		-0.0008582	0.00995		-0.0008582	-0.00785		-0.0008583	-0.00146		-0.0008583	-0.00281
																																-0.0008581	0.02003		-0.0008581	-0.01813		-0.0008581	0.000112615		-0.0008582	-0.00564		-0.0008582	-0.000812615
																																-0.000858	0.01319		-0.000858	-0.01813		-0.000858	0.01459		-0.0008581	-0.00125		-0.0008581	-0.00415
																																-0.0008579	-0.01521		-0.0008579	0.00847		-0.0008579	-0.03318		-0.000858	0.00178		-0.000858	-0.00382
																																-0.0008578	-0.01521		-0.0008578	0.00478		-0.0008578	-0.00857		-0.0008579	-0.00178		-0.0008579	0.0082
																																-0.0008577	-0.0699		-0.0008577	0.01143		-0.0008577	0.000112632		-0.0008578	-0.00376		-0.0008578	-0.00359
																																-0.0008576	0.08894		-0.0008576	-0.00779		-0.0008576	0.00301		-0.0008577	-0.00282		-0.0008577	0.0082
																																-0.0008575	0.01898		-0.0008575	-0.00779		-0.0008575	0.0059		-0.0008576	0.00492		-0.0008576	0.0053
																																-0.0008574	-0.00785		-0.0008574	0.0033		-0.0008574	-0.03535		-0.0008575	0.00335		-0.0008575	0.00175
																																-0.0008573	0.01582		-0.0008573	0.02917		-0.0008573	0.0088		-0.0008574	0.000211019		-0.0008574	0.00119
																																-0.0008572	0.0416		-0.0008572	0.00182		-0.0008572	-0.0093		-0.0008573	-0.00167		-0.0008573	0.00364
																																-0.0008571	0.01267		-0.0008571	0.00995		-0.0008571	0.01893		-0.0008572	0.00147		-0.0008572	0.00319
																																-0.000857	0.03265		-0.000857	-0.00926		-0.000857	0.03485		-0.0008571	0.000524631		-0.0008571	7.70888e-05
																																-0.0008569	0.06316		-0.0008569	0.03434		-0.0008569	0.02038		-0.000857	-0.00167		-0.000857	0.000410735
																																-0.0008568	-0.01889		-0.0008568	-0.03144		-0.0008568	0.00156		-0.0008569	-0.000207125		-0.0008569	-0.00682
																																-0.0008567	0.02529		-0.0008567	-0.00187		-0.0008567	0.00156		-0.0008568	0.00147		-0.0008568	0.00364
																																-0.0008566	-0.00785		-0.0008566	0.00921		-0.0008566	-0.01074		-0.0008567	-0.000102596		-0.0008567	-0.00281
																																-0.0008565	0.02161		-0.0008565	-0.01		-0.0008565	-0.0064		-0.0008566	0.00993		-0.0008566	0.0033
																																-0.0008564	0.00162		-0.0008564	0.01734		-0.0008564	-0.02232		-0.0008565	0.01066		-0.0008565	0.00564
																																-0.0008563	0.02056		-0.0008563	0.01143		-0.0008563	0.000112632		-0.0008564	0.000420095		-0.0008564	7.70888e-05
																																-0.0008562	-0.04729		-0.0008562	0.01439		-0.0008562	0.00663		-0.0008563	-0.00272		-0.0008563	0.00197
																																-0.0008561	0.03581		-0.0008561	0.03952		-0.0008561	0.01024		-0.0008562	0.00262		-0.0008562	0.000966803
																																-0.000856	-0.05781		-0.000856	0.05061		-0.000856	0.00228		-0.0008561	0.0092		-0.0008561	-0.00115
																																-0.0008559	-0.082		-0.0008559	0.08313		-0.0008559	0.00446		-0.000856	-0.00104		-0.000856	-0.00393
																																-0.0008558	-0.01521		-0.0008558	0.03656		-0.0008558	-0.000611131		-0.0008559	-0.00115		-0.0008559	0.00297
																																-0.0008557	0.0153		-0.0008557	0.007		-0.0008557	0.01676		-0.0008558	0.00251		-0.0008558	-0.00504
																																-0.0008556	-0.08305		-0.0008556	-0.02109		-0.0008556	-0.00857		-0.0008557	0.000629163		-0.0008557	-0.00248
																																-0.0008555	-0.04571		-0.0008555	-0.00409		-0.0008555	-0.01147		-0.0008556	0.00387		-0.0008556	0.00208
																																-0.0008554	0.06001		-0.0008554	0.01439		-0.0008554	-0.02305		-0.0008555	0.000733697		-0.0008555	0.00519
																																-0.0008553	0.02634		-0.0008553	-0.01444		-0.0008553	-0.03463		-0.0008554	-0.00543		-0.0008554	0.00018831
																																-0.0008552	0.07737		-0.0008552	0.04543		-0.0008552	-0.01943		-0.0008553	-0.00502		-0.0008553	-0.0027
																																-0.0008551	0.04633		-0.0008551	0.0166		-0.0008551	-0.00133		-0.0008552	-0.00752		-0.0008552	-0.000367758
																																-0.000855	-0.06938		-0.000855	0.0033		-0.000855	-0.00206		-0.0008551	-0.00763		-0.0008551	-0.00137
																																-0.0008549	-0.03519		-0.0008549	-0.00852		-0.0008549	0.01024		-0.000855	-0.00115		-0.000855	0.00208
																																-0.0008548	0.03686		-0.0008548	-0.01444		-0.0008548	0.01531		-0.0008549	0.000420095		-0.0008549	-0.00148
																																-0.0008547	0.0195		-0.0008547	0.0166		-0.0008547	0.00228		-0.0008548	0.0023		-0.0008548	0.000410735
																																-0.0008546	-0.09619		-0.0008546	0.01365		-0.0008546	0.00518		-0.0008547	0.00178		-0.0008547	0.00141
																																-0.0008545	0.05843		-0.0008545	0.000344415		-0.0008545	0.024		-0.0008546	-0.0023		-0.0008546	-0.00259
																																-0.0008544	0.0053		-0.0008544	0.01587		-0.0008544	-0.00568		-0.0008545	0.00345		-0.0008545	0.00197
																																-0.0008543	4.41534e-05		-0.0008543	-0.01887		-0.0008543	-0.02594		-0.0008544	0.00565		-0.0008544	0.00286
																																-0.0008542	0.01319		-0.0008542	-0.01665		-0.0008542	-0.02884		-0.0008543	0.000524631		-0.0008543	0.00464
																																-0.0008541	-0.02888		-0.0008541	0.00256		-0.0008541	0.00373		-0.0008542	-0.00313		-0.0008542	0.00297
																																-0.000854	-0.01626		-0.000854	0.01882		-0.000854	0.0088		-0.0008541	-0.00334		-0.0008541	-0.00337
																																-0.0008539	-0.0557		-0.0008539	0.00108		-0.0008539	0.01821		-0.000854	-0.00711		-0.000854	-0.00159
																																-0.0008538	-0.09041		-0.0008538	-0.00483		-0.0008538	-0.01291		-0.0008539	-0.00303		-0.0008539	0.00152
																																-0.0008537	-0.00416		-0.0008537	-0.02035		-0.0008537	0.00735		-0.0008538	-0.00136		-0.0008538	-0.00515
																																-0.0008536	0.05054		-0.0008536	0.03139		-0.0008536	-0.00351		-0.0008537	0.00397		-0.0008537	0.0043
																																-0.0008535	-0.01521		-0.0008535	0.01734		-0.0008535	0.02834		-0.0008536	0.00418		-0.0008536	0.00341
																																-0.0008534	-0.09882		-0.0008534	0.00182		-0.0008534	-0.02015		-0.0008535	-0.00209		-0.0008535	0.00308
																																-0.0008533	-0.02257		-0.0008533	-0.02774		-0.0008533	-0.02232		-0.0008534	-0.000834352		-0.0008534	0.00341
																																-0.0008532	0.0011		-0.0008532	0.00774		-0.0008532	-0.0093		-0.0008533	0.00596		-0.0008533	0.00208
																																-0.0008531	-0.06675		-0.0008531	-0.027		-0.0008531	0.01748		-0.0008532	0.000524624		-0.0008532	0.00775
																																-0.000853	-0.02783		-0.000853	0.00404		-0.000853	0.00156		-0.0008531	-0.000834347		-0.0008531	0.00453
																																-0.0008529	-0.05728		-0.0008529	-0.04104		-0.0008529	-0.01291		-0.000853	0.000629165		-0.000853	0.000633165
																																-0.0008528	0.0195		-0.0008528	0.00774		-0.0008528	0.01821		-0.0008529	-0.00293		-0.0008529	-0.00548
																																-0.0008527	-0.06044		-0.0008527	-0.04104		-0.0008527	0.000836345		-0.0008528	0.00199		-0.0008528	-0.000812615
																																-0.0008526	-0.01626		-0.0008526	-0.02996		-0.0008526	0.01386		-0.0008527	-0.00136		-0.0008527	-0.0027
																																-0.0008525	-0.02362		-0.0008525	-0.00409		-0.0008525	0.0088		-0.0008526	-0.000520735		-0.0008526	-0.00593
																																-0.0008524	-0.01521		-0.0008524	-0.03735		-0.0008524	-0.02884		-0.0008525	-0.00345		-0.0008525	-0.00204
																																-0.0008523	-0.03887		-0.0008523	-0.00113		-0.0008523	0.04354		-0.0008524	0.00209		-0.0008524	-0.00359
																																-0.0008522	0.0295		-0.0008522	0.00256		-0.0008522	0.00663		-0.0008523	-0.00104		-0.0008523	-0.00137
																																-0.0008521	0.08999		-0.0008521	-0.03661		-0.0008521	0.03051		-0.0008522	0.000733699		-0.0008522	-0.00448
																																-0.000852	0.06264		-0.000852	-0.04474		-0.000852	0.00807		-0.0008521	-0.00209		-0.0008521	-0.00671
																																-0.0008519	0.0921		-0.0008519	-0.02109		-0.0008519	-0.01798		-0.000852	-0.00251		-0.000852	0.00208
																																-0.0008518	0.0316		-0.0008518	-0.00557		-0.0008518	0.01386		-0.0008519	-0.00303		-0.0008519	-0.000478977
																																-0.0008517	0.01004		-0.0008517	-0.03439		-0.0008517	0.02617		-0.0008518	-0.00627		-0.0008518	-0.00404
																																-0.0008516	0.11367		-0.0008516	-0.00926		-0.0008516	0.000112598		-0.0008517	0.00115		-0.0008517	0.000299521
																																-0.0008515	0.01004		-0.0008515	0.02104		-0.0008515	-0.03535		-0.0008516	-0.00627		-0.0008516	0.00041073
																																-0.0008514	4.41536e-05		-0.0008514	-0.01592		-0.0008514	0.0059		-0.0008515	-0.00188		-0.0008515	0.0033
																																-0.0008513	0.0458		-0.0008513	-0.02774		-0.0008513	0.00446		-0.0008514	0.00335		-0.0008514	0.00397
																																-0.0008512	0.0032		-0.0008512	0.00626		-0.0008512	0.01965		-0.0008513	0.00429		-0.0008513	0.00252
																																-0.0008511	-0.00679		-0.0008511	-0.00409		-0.0008511	0.024		-0.0008512	-0.00136		-0.0008512	-0.000923826
																																-0.000851	-0.03887		-0.000851	-0.02774		-0.000851	-0.0368		-0.0008511	0.00408		-0.0008511	-3.41169e-05
																																-0.0008509	-0.00311		-0.0008509	0.02917		-0.0008509	0.01821		-0.000851	0.00345		-0.000851	0.00475
																																-0.0008508	-0.05728		-0.0008508	-0.0137		-0.0008508	-0.03318		-0.0008509	0.00147		-0.0008509	0.00386
																																-0.0008507	0.02897		-0.0008507	-0.00409		-0.0008507	-0.01653		-0.0008508	0.00711		-0.0008508	0.0013
																																-0.0008506	-0.02993		-0.0008506	-0.01665		-0.0008506	-0.0093		-0.0008507	0.00596		-0.0008507	0.00397
																																-0.0008505	0.0032		-0.0008505	-0.01222		-0.0008505	-0.00351		-0.0008506	-0.000625281		-0.0008506	-0.00226
																																-0.0008504	-0.02783		-0.0008504	-0.02257		-0.0008504	0.00446		-0.0008505	0.000106482		-0.0008505	-0.000701399
																																-0.0008503	0.03213		-0.0008503	0.04247		-0.0008503	0.03847		-0.0008504	0.000315553		-0.0008504	0.000521946
																																-0.0008502	0.01056		-0.0008502	0.05578		-0.0008502	0.00518		-0.0008503	-0.00219		-0.0008503	-0.0027
																																-0.0008501	0.02739		-0.0008501	-0.02109		-0.0008501	-0.0368		-0.0008502	-0.00313		-0.0008502	0.00352
																																-0.00085	-0.05307		-0.00085	0.01956		-0.00085	-0.0093		-0.0008501	-0.00355		-0.0008501	-0.000478974
																																-0.0008499	0.00741		-0.0008499	-0.01887		-0.0008499	0.00518		-0.00085	0.00042009		-0.00085	-0.00315
																																-0.0008498	-0.06622		-0.0008498	-0.027		-0.0008498	-0.00857		-0.0008499	0.0069		-0.0008499	0.00808
																																-0.0008497	-0.02362		-0.0008497	0.0033		-0.0008497	0.024		-0.0008498	-0.00198		-0.0008498	-0.00404
																																-0.0008496	-0.01573		-0.0008496	-0.00705		-0.0008496	0.02762		-0.0008497	-0.000834347		-0.0008497	-0.00437
																																-0.0008495	-0.0373		-0.0008495	0.00552		-0.0008495	0.01603		-0.0008496	0.00157		-0.0008496	0.000966809
																																-0.0008494	0.01267		-0.0008494	-0.01296		-0.0008494	-0.01653		-0.0008495	-0.00104		-0.0008495	0.00653
																																-0.0008493	0.02634		-0.0008493	-0.02552		-0.0008493	0.01314		-0.0008494	-0.00104		-0.0008494	-0.000256544
																																-0.0008492	-0.02468		-0.0008492	0.00108		-0.0008492	0.01748		-0.0008493	0.000629168		-0.0008493	7.70914e-05
																																-0.0008491	-0.082		-0.0008491	-0.05139		-0.0008491	-0.02739		-0.0008492	0.00512		-0.0008492	0.0033
																																-0.000849	-0.03887		-0.000849	0.01143		-0.000849	-0.00206		-0.0008491	0.00492		-0.0008491	0.00163
																																-0.0008489	-0.0089		-0.0008489	-0.02996		-0.0008489	0.00735		-0.000849	0.000524624		-0.000849	0.00664
																																-0.0008488	-0.06044		-0.0008488	0.00404		-0.0008488	0.01748		-0.0008489	-0.00428		-0.0008489	0.00608
																																-0.0008487	0.02056		-0.0008487	-0.01887		-0.0008487	0.01603		-0.0008488	0.00167		-0.0008488	0.00341
																																-0.0008486	-0.05938		-0.0008486	-0.02774		-0.0008486	0.03341		-0.0008487	-0.00491		-0.0008487	0.00175
																																-0.0008485	-0.07516		-0.0008485	0.00478		-0.0008485	0.000112632		-0.0008486	0.0046		-0.0008486	0.00341
																																-0.0008484	0.03897		-0.0008484	0.0203		-0.0008484	-0.00568		-0.0008485	-0.000311667		-0.0008485	-0.00115
																																-0.0008483	-0.01047		-0.0008483	-0.05287		-0.0008483	0.01169		-0.0008484	-0.00324		-0.0008484	-0.00159
																																-0.0008482	0.01267		-0.0008482	-0.0307		-0.0008482	-0.00206		-0.0008483	-0.000729808		-0.0008483	-3.41222e-05
																																-0.0008481	-0.02099		-0.0008481	-0.01739		-0.0008481	-0.01509		-0.0008482	0.00377		-0.0008482	-0.000478979
																																-0.000848	0.0579		-0.000848	-0.02848		-0.000848	-0.00712		-0.0008481	0.00627		-0.0008481	-0.000145333
																																-0.0008479	-0.08463		-0.0008479	-0.02035		-0.0008479	-0.01002		-0.000848	-0.00543		-0.000848	0.000521954
																																-0.0008478	-0.02573		-0.0008478	-0.01296		-0.0008478	0.00156		-0.0008479	0.00795		-0.0008479	0.000299516
																																-0.0008477	-0.05781		-0.0008477	0.04248		-0.0008477	0.02979		-0.0008478	-0.000625271		-0.0008478	-0.00404
																																-0.0008476	-0.0089		-0.0008476	0.03361		-0.0008476	0.00446		-0.0008477	-0.00732		-0.0008477	0.00586
																																-0.0008475	0.03371		-0.0008475	-0.0137		-0.0008475	-0.01436		-0.0008476	0.00565		-0.0008476	-0.00137
																																-0.0008474	-0.04624		-0.0008474	0.000344415		-0.0008474	-0.00785		-0.0008475	0.00617		-0.0008475	-0.000145336
																																-0.0008473	-0.02205		-0.0008473	0.05282		-0.0008473	0.03341		-0.0008474	-0.00219		-0.0008474	-0.00537
																																-0.0008472	0.00846		-0.0008472	-0.03957		-0.0008472	-0.02522		-0.0008473	-0.00178		-0.0008473	-0.00437
																																-0.0008471	-0.00942		-0.0008471	0.03804		-0.0008471	0.01821		-0.0008472	-0.00533		-0.0008472	-0.000145339
																																-0.000847	0.04843		-0.000847	-0.04991		-0.000847	-0.01509		-0.0008471	-0.000520742		-0.0008471	-0.00726
																																-0.0008469	-0.02993		-0.0008469	0.01143		-0.0008469	-0.00351		-0.000847	0.00544		-0.000847	-0.0076
																																-0.0008468	-0.02625		-0.0008468	-0.05435		-0.0008468	-0.00278		-0.0008469	0.00178		-0.0008469	-0.00437
																																-0.0008467	-0.0657		-0.0008467	-0.00779		-0.0008467	-0.00712		-0.0008468	-0.0023		-0.0008468	-0.0017
																																-0.0008466	0.01004		-0.0008466	-0.01739		-0.0008466	0.00446		-0.0008467	-0.00198		-0.0008467	0.0033
																																-0.0008465	0.01477		-0.0008465	0.03361		-0.0008465	-0.02377		-0.0008466	-0.00083435		-0.0008466	0.00018831
																																-0.0008464	-0.01784		-0.0008464	0.01882		-0.0008464	0.00663		-0.0008465	-0.00261		-0.0008465	0.01187
																																-0.0008463	-0.00311		-0.0008463	-0.00852		-0.0008463	-0.00423		-0.0008464	-0.00052074		-0.0008464	0.00408
																																-0.0008462	-0.02047		-0.0008462	-0.0137		-0.0008462	-0.01219		-0.0008463	0.00167		-0.0008463	0.00419
																																-0.0008461	0.0153		-0.0008461	0.00995		-0.0008461	-0.01509		-0.0008462	-0.000729815		-0.0008462	0.0023
																																-0.000846	0.01319		-0.000846	-0.01518		-0.000846	-0.00495		-0.0008461	0.00607		-0.0008461	0.00664
																																-0.0008459	0.02213		-0.0008459	-0.02035		-0.0008459	-0.01726		-0.000846	-0.00115		-0.000846	-0.000256547
																																-0.0008458	-0.0131		-0.0008458	-0.01148		-0.0008458	-0.00423		-0.0008459	0.00282		-0.0008459	0.0082
																																-0.0008457	0.01635		-0.0008457	-0.02478		-0.0008457	-0.00712		-0.0008458	1.94574e-06		-0.0008458	0.00441
																																-0.0008456	0.05738		-0.0008456	-0.01222		-0.0008456	0.000836328		-0.0008457	0.0046		-0.0008457	-0.00493
																																-0.0008455	0.02266		-0.0008455	-0.00113		-0.0008455	0.02544		-0.0008456	0.00481		-0.0008456	-0.000812615
																																-0.0008454	-0.04308		-0.0008454	-0.0137		-0.0008454	0.00952		-0.0008455	0.00115		-0.0008455	0.00018831
																																-0.0008453	-0.03046		-0.0008453	-0.02478		-0.0008453	0.01242		-0.0008454	-0.000938886		-0.0008454	0.00564
																																-0.0008452	0.01162		-0.0008452	-0.02331		-0.0008452	-0.00785		-0.0008453	-0.00052074		-0.0008453	0.00208
																																-0.0008451	-0.04045		-0.0008451	-0.02183		-0.0008451	-0.04114		-0.0008452	-0.000416198		-0.0008452	-0.00348
																																-0.000845	-0.03099		-0.000845	-0.03513		-0.000845	0.00735		-0.0008451	0.000942775		-0.0008451	0.00742
																																-0.0008449	-0.02625		-0.0008449	0.0033		-0.0008449	0.00952		-0.000845	0.00188		-0.000845	-0.00248
																																-0.0008448	0.01793		-0.0008448	-0.03291		-0.0008448	0.01314		-0.0008449	0.00282		-0.0008449	-0.00749
																																-0.0008447	-0.06254		-0.0008447	0.000344423		-0.0008447	-0.01509		-0.0008448	-0.00146		-0.0008448	-0.00504
																																-0.0008446	0.03476		-0.0008446	-0.01739		-0.0008446	-0.02594		-0.0008447	0.00188		-0.0008447	-0.0027
																																-0.0008445	-0.00416		-0.0008445	-0.02257		-0.0008445	0.01459		-0.0008446	-0.00428		-0.0008446	-0.00293
																																-0.0008444	0.02739		-0.0008444	-0.01961		-0.0008444	0.00952		-0.0008445	0.00397		-0.0008445	-0.00126
																																-0.0008443	0.0011		-0.0008443	0.02178		-0.0008443	0.01314		-0.0008444	0.000733697		-0.0008444	0.000855587
																																-0.0008442	0.08315		-0.0008442	-0.01592		-0.0008442	-0.00568		-0.0008443	-0.00543		-0.0008443	-0.00504
																																-0.0008441	-0.03151		-0.0008441	0.0033		-0.0008441	-0.00857		-0.0008442	-0.00951		-0.0008442	-0.000478972
																																-0.000844	-0.011		-0.000844	0.0203		-0.000844	0.00952		-0.0008441	-0.00334		-0.0008441	0.000966801
																																-0.0008439	0.03686		-0.0008439	-0.01887		-0.0008439	-0.02811		-0.000844	-0.00219		-0.000844	-0.00215
																																-0.0008438	0.02003		-0.0008438	-0.01739		-0.0008438	0.03847		-0.0008439	-0.000311664		-0.0008439	0.00252
																																-0.0008437	-0.00101		-0.0008437	0.01513		-0.0008437	0.00301		-0.0008438	-0.00522		-0.0008438	-0.00415
																																-0.0008436	0.01635		-0.0008436	0.02104		-0.0008436	0.01893		-0.0008437	0.00324		-0.0008437	-0.0086
																																-0.0008435	0.02476		-0.0008435	-0.02848		-0.0008435	0.02689		-0.0008436	0.00387		-0.0008436	-0.000923829
																																-0.0008434	-0.04782		-0.0008434	-0.00483		-0.0008434	-0.00423		-0.0008435	-0.000625276		-0.0008435	7.70888e-05
																																-0.0008433	-0.00837		-0.0008433	-0.00852		-0.0008433	-0.00133		-0.0008434	0.00397		-0.0008434	-0.000256544
																																-0.0008432	-0.01416		-0.0008432	-0.01		-0.0008432	-0.01943		-0.0008433	-0.00334		-0.0008433	-0.00359
																																-0.0008431	-0.02205		-0.0008431	-0.00483		-0.0008431	-0.01726		-0.0008432	-0.00146		-0.0008432	0.00163
																																-0.000843	0.00846		-0.000843	-0.00557		-0.000843	-0.01653		-0.0008431	-0.0023		-0.0008431	0.00208
																																-0.0008429	0.0579		-0.0008429	-0.01518		-0.0008429	-0.02594		-0.000843	0.00711		-0.000843	-0.00337
																																-0.0008428	0.06632		-0.0008428	-0.07208		-0.0008428	-0.02811		-0.0008429	-0.000102596		-0.0008429	-0.0027
																																-0.0008427	0.02582		-0.0008427	0.000344397		-0.0008427	-0.04041		-0.0008428	-0.000520735		-0.0008428	-0.00582
																																-0.0008426	-0.0415		-0.0008426	0.02178		-0.0008426	0.01821		-0.0008427	-0.00512		-0.0008427	-0.00148
																																-0.0008425	0.00793		-0.0008425	0.01882		-0.0008425	0.02906		-0.0008426	-0.0047		-0.0008426	0.00764
																																-0.0008424	0.02687		-0.0008424	0.00995		-0.0008424	-0.000611096		-0.0008425	0.00167		-0.0008425	-0.00382
																																-0.0008423	-0.02047		-0.0008423	-0.01518		-0.0008423	-0.01074		-0.0008424	0.00262		-0.0008424	0.000966809
																																-0.0008422	0.00793		-0.0008422	0.00626		-0.0008422	0.00446		-0.0008423	1.94076e-06		-0.0008423	0.00441
																																-0.0008421	-0.01784		-0.0008421	0.000344397		-0.0008421	0.0211		-0.0008422	0.00512		-0.0008422	0.00519
																																-0.000842	0.03055		-0.000842	-0.02035		-0.000842	-0.02739		-0.0008421	-0.000729815		-0.0008421	-3.41222e-05
																																-0.0008419	-0.10145		-0.0008419	-0.000394681		-0.0008419	-0.0368		-0.000842	-0.00711		-0.000842	-0.000256544
																																-0.0008418	-0.02625		-0.0008418	-0.02331		-0.0008418	-0.000611131		-0.0008419	-0.000102596		-0.0008419	-0.00493
																																-0.0008417	0.05054		-0.0008417	-0.05361		-0.0008417	-0.01291		-0.0008418	-0.0024		-0.0008418	0.00141
																																-0.0008416	-0.03677		-0.0008416	0.01143		-0.0008416	0.000836328		-0.0008417	-0.00261		-0.0008417	-0.0037
																																-0.0008415	-0.02257		-0.0008415	-0.05139		-0.0008415	-0.000611131		-0.0008416	0.00795		-0.0008416	-0.000145336
																																-0.0008414	0.00741		-0.0008414	-0.02257		-0.0008414	-0.01798		-0.0008415	0.00178		-0.0008415	-0.00415
																																-0.0008413	-0.0415		-0.0008413	-0.01961		-0.0008413	0.000112598		-0.0008414	0.00627		-0.0008414	0.00308
																																-0.0008412	-0.01836		-0.0008412	-0.027		-0.0008412	0.01169		-0.0008413	0.00209		-0.0008413	-0.00615
																																-0.0008411	-0.06307		-0.0008411	-0.03587		-0.0008411	-0.000611114		-0.0008412	-0.00188		-0.0008412	-0.000145333
																																-0.000841	-0.00627		-0.000841	-0.01961		-0.000841	-0.02666		-0.0008411	0.00314		-0.0008411	-0.00348
																																-0.0008409	0.01056		-0.0008409	-0.02552		-0.0008409	-0.02088		-0.000841	-0.0023		-0.000841	-0.01138
																																-0.0008408	-0.0131		-0.0008408	-0.0307		-0.0008408	-0.0093		-0.0008409	0.00805		-0.0008409	-0.00448
																																-0.0008407	-0.02836		-0.0008407	0.0166		-0.0008407	-0.01147		-0.0008408	0.000420087		-0.0008408	0.00341
																																-0.0008406	0.01425		-0.0008406	-0.03883		-0.0008406	-0.01074		-0.0008407	0.000942775		-0.0008407	0.00553
																																-0.0008405	-0.02888		-0.0008405	-0.00926		-0.0008405	0.04716		-0.0008406	0.000524631		-0.0008406	0.00186
																																-0.0008404	0.00846		-0.0008404	-0.05287		-0.0008404	0.02617		-0.0008405	0.00136		-0.0008405	0.00163
																																-0.0008403	-0.03309		-0.0008403	0.01439		-0.0008403	-0.01147		-0.0008404	1.94823e-06		-0.0008404	-0.00548
																																-0.0008402	-0.0862		-0.0008402	0.01143		-0.0008402	0.00156		-0.0008403	-0.00115		-0.0008403	0.0033
																																-0.0008401	-0.00837		-0.0008401	-0.00852		-0.0008401	-0.02377		-0.0008402	0.00126		-0.0008402	-0.00348
																																-0.00084	-0.00311		-0.00084	-0.01148		-0.00084	-0.03607		-0.0008401	-0.000416201		-0.0008401	0.00119
																																-0.0008399	-0.11144		-0.0008399	0.041		-0.0008399	0.01603		-0.00084	0.00136		-0.00084	-0.00204
																																-0.0008398	0.02371		-0.0008398	-0.00113		-0.0008398	0.00518		-0.0008399	0.00335		-0.0008399	-0.000701407
																																-0.0008397	-0.000481763		-0.0008397	0.02474		-0.0008397	0.00446		-0.0008398	0.00439		-0.0008398	-0.00104
																																-0.0008396	-0.06885		-0.0008396	-0.01444		-0.0008396	-0.02232		-0.0008397	0.00167		-0.0008397	0.00063316
																																-0.0008395	-0.06044		-0.0008395	-0.00187		-0.0008395	-0.0216		-0.0008396	0.00251		-0.0008396	0.0013
																																-0.0008394	0.01372		-0.0008394	-0.00779		-0.0008394	0.02472		-0.0008395	0.000420095		-0.0008395	0.00163
																																-0.0008393	0.0295		-0.0008393	0.00256		-0.0008393	-0.02739		-0.0008394	0.00136		-0.0008394	0.00942
																																-0.0008392	0.00267		-0.0008392	0.02547		-0.0008392	-0.02522		-0.0008393	-0.00136		-0.0008393	-0.00415
																																-0.0008391	-0.02993		-0.0008391	-0.01074		-0.0008391	0.02183		-0.0008392	-0.00449		-0.0008392	0.0023
																																-0.000839	0.04686		-0.000839	0.0166		-0.000839	0.00807		-0.0008391	0.000733702		-0.0008391	0.00508
																																-0.0008389	-0.02205		-0.0008389	0.06761		-0.0008389	0.00228		-0.000839	0.000524629		-0.000839	0.00631
																																-0.0008388	-0.02678		-0.0008388	0.03287		-0.0008388	-0.01581		-0.0008389	0.00408		-0.0008389	-0.00437
																																-0.0008387	0.04843		-0.0008387	-0.03217		-0.0008387	-0.01074		-0.0008388	-0.00418		-0.0008388	0.00319
																																-0.0008386	-0.05307		-0.0008386	0.00478		-0.0008386	-0.01653		-0.0008387	0.00126		-0.0008387	-0.00348
																																-0.0008385	-0.00837		-0.0008385	-0.02478		-0.0008385	-0.00857		-0.0008386	-0.00962		-0.0008386	0.00386
																																-0.0008384	-0.01416		-0.0008384	-0.0403		-0.0008384	-0.02088		-0.0008385	0.000733697		-0.0008385	0.000744376
																																-0.0008383	0.01898		-0.0008383	0.00478		-0.0008383	-0.01726		-0.0008384	-0.00303		-0.0008384	0.00286
																																-0.0008382	-0.03625		-0.0008382	0.02178		-0.0008382	0.02038		-0.0008383	-0.0047		-0.0008383	0.00508
																																-0.0008381	-0.08988		-0.0008381	-0.01074		-0.0008381	-0.02232		-0.0008382	-0.00293		-0.0008382	0.00197
																																-0.000838	0.00583		-0.000838	-0.05065		-0.000838	-0.02015		-0.0008381	0.00062916		-0.0008381	0.00408
																																-0.0008379	-0.02678		-0.0008379	-0.01961		-0.0008379	0.02472		-0.000838	-0.00209		-0.000838	0.00208
																																-0.0008378	-0.02362		-0.0008378	-0.00779		-0.0008378	0.00446		-0.0008379	-0.00324		-0.0008379	0.000188302
																																-0.0008377	-0.04098		-0.0008377	-0.04104		-0.0008377	-0.00423		-0.0008378	-0.00125		-0.0008378	-0.00404
																																-0.0008376	0.01214		-0.0008376	0.01956		-0.0008376	-0.02956		-0.0008377	-0.00313		-0.0008377	0.0102
																																-0.0008375	-0.01626		-0.0008375	0.00108		-0.0008375	0.02617		-0.0008376	-0.00104		-0.0008376	0.00497
																																-0.0008374	0.0011		-0.0008374	-0.02405		-0.0008374	-0.0187		-0.0008375	-0.00669		-0.0008375	-0.00104
																																-0.0008373	0.0416		-0.0008373	0.000344433		-0.0008373	0.01893		-0.0008374	-0.00198		-0.0008374	-0.00359
																																-0.0008372	0.03739		-0.0008372	-0.02035		-0.0008372	0.03558		-0.0008373	0.00554		-0.0008373	-0.00537
																																-0.0008371	-0.00942		-0.0008371	0.00034445		-0.0008371	-0.01074		-0.0008372	-0.00293		-0.0008372	0.00163
																																-0.000837	-0.05413		-0.000837	0.007		-0.000837	-0.02739		-0.0008371	0.00178		-0.0008371	0.00119
																																-0.0008369	0.04949		-0.0008369	-0.03217		-0.0008369	-0.01074		-0.000837	-0.00293		-0.000837	0.00252
																																-0.0008368	-0.06044		-0.0008368	-0.02183		-0.0008368	0.000836362		-0.0008369	0.00126		-0.0008369	0.00375
																																-0.0008367	0.04843		-0.0008367	-0.00335		-0.0008367	-0.0064		-0.0008368	0.00356		-0.0008368	-0.0027
																																-0.0008366	0.00688		-0.0008366	-0.04252		-0.0008366	0.000836328		-0.0008367	0.00105		-0.0008367	0.00286
																																-0.0008365	0.03897		-0.0008365	0.00256		-0.0008365	0.01024		-0.0008366	-0.00794		-0.0008366	-0.00137
																																-0.0008364	-0.02783		-0.0008364	-0.02183		-0.0008364	-0.01002		-0.0008365	0.00209		-0.0008365	-0.00382
																																-0.0008363	-0.01889		-0.0008363	-0.00926		-0.0008363	0.02544		-0.0008364	-0.00157		-0.0008364	-0.0017
																																-0.0008362	-0.0273		-0.0008362	-0.03957		-0.0008362	-0.03897		-0.0008363	0.00345		-0.0008363	0.00375
																																-0.0008361	-0.07832		-0.0008361	-0.00335		-0.0008361	-0.0093		-0.0008362	0.000733697		-0.0008362	-0.000367758
																																-0.000836	0.00373		-0.000836	-0.02405		-0.000836	-0.000611131		-0.0008361	0.00335		-0.0008361	-0.00059019
																																-0.0008359	-0.05781		-0.0008359	-0.00779		-0.0008359	-0.01364		-0.000836	0.00282		-0.000836	-0.00359
																																-0.0008358	-0.04413		-0.0008358	0.01217		-0.0008358	-0.02015		-0.0008359	-0.00324		-0.0008359	-0.00148
																																-0.0008357	-0.02993		-0.0008357	-0.03956		-0.0008357	-0.03969		-0.0008358	-0.000938884		-0.0008358	-0.00693
																																-0.0008356	0.03002		-0.0008356	0.00847		-0.0008356	0.00807		-0.0008357	-0.00198		-0.0008357	-0.00749
																																-0.0008355	0.02897		-0.0008355	-0.02552		-0.0008355	0.00156		-0.0008356	-0.00502		-0.0008356	-0.00215
																																-0.0008354	0.00846		-0.0008354	-0.02848		-0.0008354	0.00952		-0.0008355	0.000629165		-0.0008355	0.00364
																																-0.0008353	0.08315		-0.0008353	-0.02848		-0.0008353	-0.00206		-0.0008354	-0.00637		-0.0008354	-0.0017
																																-0.0008352	-0.03835		-0.0008352	0.04174		-0.0008352	0.00735		-0.0008353	-0.00334		-0.0008353	-0.000590188
																																-0.0008351	-0.02047		-0.0008351	-0.01887		-0.0008351	0.04064		-0.0008352	0.00251		-0.0008352	0.00286
																																-0.000835	-0.0394		-0.000835	-0.01444		-0.000835	-0.03607		-0.0008351	-0.000729815		-0.0008351	-0.00471
																																-0.0008349	0.03002		-0.0008349	-0.0137		-0.0008349	-0.02884		-0.000835	0.0022		-0.000835	0.00631
																																-0.0008348	0.01162		-0.0008348	-0.02257		-0.0008348	0.01748		-0.0008349	0.00147		-0.0008349	0.00519
																																-0.0008347	-0.06096		-0.0008347	-0.0137		-0.0008347	-0.00351		-0.0008348	-0.00334		-0.0008348	-0.00281
																																-0.0008346	-0.02099		-0.0008346	-0.0137		-0.0008346	0.00663		-0.0008347	-0.00261		-0.0008347	-0.0017
																																-0.0008345	-0.10093		-0.0008345	0.024		-0.0008345	-0.00568		-0.0008346	0.0022		-0.0008346	-0.00326
																																-0.0008344	0.01162		-0.0008344	-0.0137		-0.0008344	-0.00495		-0.0008345	-0.00439		-0.0008345	-0.00426
																																-0.0008343	-0.01153		-0.0008343	-0.00335		-0.0008343	-0.00351		-0.0008344	-0.00282		-0.0008344	-0.00137
																																-0.0008342	-0.04466		-0.0008342	-0.02331		-0.0008342	0.00301		-0.0008343	-0.00209		-0.0008343	0.000521951
																																-0.0008341	-0.05676		-0.0008341	0.0373		-0.0008341	-0.04548		-0.0008342	-0.000311662		-0.0008342	0.00486
																																-0.000834	0.11367		-0.000834	-0.0307		-0.000834	0.00301		-0.0008341	-0.00209		-0.0008341	0.00141
																																-0.0008339	-0.01573		-0.0008339	0.007		-0.0008339	-0.00495		-0.000834	-0.00209		-0.000834	0.00297
																																-0.0008338	-0.06096		-0.0008338	0.01439		-0.0008338	-0.0064		-0.0008339	-0.00313		-0.0008339	0.000299519
																																-0.0008337	-0.10198		-0.0008337	-0.00483		-0.0008337	-0.00278		-0.0008338	-0.00146		-0.0008338	-0.00348
																																-0.0008336	-0.01731		-0.0008336	0.0033		-0.0008336	-0.02594		-0.0008337	0.00167		-0.0008337	0.00319
																																-0.0008335	0.04054		-0.0008335	-0.01665		-0.0008335	0.00373		-0.0008336	0.00387		-0.0008336	-0.00248
																																-0.0008334	-0.01679		-0.0008334	-0.03291		-0.0008334	-0.0093		-0.0008335	-0.00303		-0.0008335	-0.00615
																																-0.0008333	-0.03099		-0.0008333	-0.0137		-0.0008333	0.00735		-0.0008334	-0.0046		-0.0008334	0.00308
																																-0.0008332	0.0153		-0.0008332	0.00108		-0.0008332	-0.00568		-0.0008333	0.00983		-0.0008333	0.00408
																																-0.0008331	0.02371		-0.0008331	0.01587		-0.0008331	-0.01291		-0.0008332	0.00481		-0.0008332	0.00163
																																-0.000833	-0.01942		-0.000833	0.00256		-0.000833	0.01024		-0.0008331	-0.00366		-0.0008331	-0.00359
																																-0.0008329	-0.00153		-0.0008329	0.01513		-0.0008329	-0.01436		-0.000833	0.00356		-0.000833	0.00553
																																-0.0008328	-0.06412		-0.0008328	-0.04104		-0.0008328	-0.0064		-0.0008329	-0.000416206		-0.0008329	0.00264
																																-0.0008327	0.05054		-0.0008327	0.00921		-0.0008327	0.01603		-0.0008328	0.00512		-0.0008328	-0.00204
																																-0.0008326	-0.0089		-0.0008326	-0.01887		-0.0008326	0.00373		-0.0008327	-0.00157		-0.0008327	-0.00293
																																-0.0008325	0.06948		-0.0008325	0.05874		-0.0008325	-0.01291		-0.0008326	0.0045		-0.0008326	-0.00493
																																-0.0008324	0.0195		-0.0008324	0.01808		-0.0008324	0.01024		-0.0008325	-0.00209		-0.0008325	-0.00237
																																-0.0008323	-0.03414		-0.0008323	0.02769		-0.0008323	-0.00133		-0.0008324	-0.00502		-0.0008324	7.70941e-05
																																-0.0008322	0.01477		-0.0008322	0.00404		-0.0008322	0.01242		-0.0008323	-0.00261		-0.0008323	0.00141
																																-0.0008321	-0.01468		-0.0008321	-0.000394646		-0.0008321	0.0059		-0.0008322	-0.00585		-0.0008322	0.000299519
																																-0.000832	0.03476		-0.000832	0.01143		-0.000832	0.01603		-0.0008321	1.94823e-06		-0.0008321	-0.00704
																																-0.0008319	-0.01731		-0.0008319	0.0166		-0.0008319	-0.0064		-0.000832	-0.00428		-0.000832	-0.00404
																																-0.0008318	-0.00416		-0.0008318	0.00404		-0.0008318	-0.01219		-0.0008319	-0.00115		-0.0008319	-0.00181
																																-0.0008317	-0.00153		-0.0008317	0.00552		-0.0008317	0.01893		-0.0008318	0.00492		-0.0008318	0.00653
																																-0.0008316	0.06001		-0.0008316	0.03287		-0.0008316	-0.0339		-0.0008317	-0.00188		-0.0008317	0.00664
																																-0.0008315	0.0579		-0.0008315	0.06095		-0.0008315	0.00301		-0.0008316	-0.00418		-0.0008316	-0.0037
																																-0.0008314	0.0679		-0.0008314	-0.02626		-0.0008314	-0.01364		-0.0008315	0.00366		-0.0008315	0.00419
																																-0.0008313	-0.01994		-0.0008313	0.04839		-0.0008313	0.01024		-0.0008314	1.94324e-06		-0.0008314	0.00241
																																-0.0008312	0.02056		-0.0008312	0.01069		-0.0008312	-0.01002		-0.0008313	-0.000311664		-0.0008313	0.00675
																																-0.0008311	-0.03362		-0.0008311	-0.02626		-0.0008311	0.01169		-0.0008312	0.000106482		-0.0008312	0.00864
																																-0.000831	0.02056		-0.000831	-0.01592		-0.000831	0.01169		-0.0008311	0.00314		-0.0008311	-0.00192
																																-0.0008309	-0.00416		-0.0008309	0.00182		-0.0008309	0.01821		-0.000831	-0.000520742		-0.000831	0.00419
																																-0.0008308	-0.01416		-0.0008308	-0.02774		-0.0008308	0.00301		-0.0008309	0.00711		-0.0008309	0.00341
																																-0.0008307	0.01267		-0.0008307	0.000344397		-0.0008307	-0.04476		-0.0008308	-0.000102591		-0.0008308	0.00831
																																-0.0008306	0.00688		-0.0008306	0.00995		-0.0008306	0.0059		-0.0008307	-0.00596		-0.0008307	-0.00771
																																-0.0008305	-0.00416		-0.0008305	-0.00557		-0.0008305	0.00373		-0.0008306	-0.00418		-0.0008306	0.0013
																																-0.0008304	-0.08252		-0.0008304	0.05874		-0.0008304	0.000112615		-0.0008305	-0.00836		-0.0008305	-0.00181
																																-0.0008303	-0.02836		-0.0008303	0.00921		-0.0008303	0.01531		-0.0008304	-0.00261		-0.0008304	0.00352
																																-0.0008302	-0.02783		-0.0008302	0.03139		-0.0008302	-0.01074		-0.0008303	0.000629165		-0.0008303	-0.00326
																																-0.0008301	-0.01363		-0.0008301	0.03065		-0.0008301	0.000836362		-0.0008302	-0.00554		-0.0008302	-0.00504
																																-0.00083	0.01898		-0.00083	0.01069		-0.00083	0.0211		-0.0008301	0.00397		-0.0008301	0.0013
																																-0.0008299	0.04423		-0.0008299	0.00626		-0.0008299	0.01821		-0.00083	0.000420092		-0.00083	-0.00337
																																-0.0008298	0.07263		-0.0008298	-0.02257		-0.0008298	0.00518		-0.0008299	0.00157		-0.0008299	0.00775
																																-0.0008297	-0.05991		-0.0008297	-0.00705		-0.0008297	-0.04982		-0.0008298	0.0022		-0.0008298	0.00542
																																-0.0008296	-0.07937		-0.0008296	-0.00335		-0.0008296	-0.02666		-0.0008297	0.000106482		-0.0008297	-0.000812612
																																-0.0008295	0.07737		-0.0008295	-0.01518		-0.0008295	-0.01798		-0.0008296	0.000524631		-0.0008296	-0.01027
																																-0.0008294	0.00162		-0.0008294	-0.01		-0.0008294	-0.01219		-0.0008295	-0.00178		-0.0008295	-0.0017
																																-0.0008293	-0.02836		-0.0008293	-0.01148		-0.0008293	-0.02015		-0.0008294	0.00324		-0.0008294	0.00542
																																-0.0008292	0.06264		-0.0008292	-0.000394699		-0.0008292	-0.00568		-0.0008293	0.000315556		-0.0008293	0.0033
																																-0.0008291	0.03949		-0.0008291	0.00256		-0.0008291	-0.04765		-0.0008292	0.00115		-0.0008292	0.000966798
																																-0.000829	0.05896		-0.000829	-0.03883		-0.000829	-0.03245		-0.0008291	0.00157		-0.0008291	-3.41249e-05
																																-0.0008289	-0.00153		-0.0008289	0.041		-0.0008289	0.00156		-0.000829	-0.00428		-0.000829	0.0013
																																-0.0008288	-0.02362		-0.0008288	-0.01592		-0.0008288	0.02183		-0.0008289	-0.00188		-0.0008289	0.00175
																																-0.0008287	0.00846		-0.0008287	0.00256		-0.0008287	-0.000611131		-0.0008288	-0.00125		-0.0008288	-0.00493
																																-0.0008286	-0.0536		-0.0008286	-0.02183		-0.0008286	-0.01074		-0.0008287	0.000524626		-0.0008287	0.000299519
																																-0.0008285	-0.01573		-0.0008285	-0.03144		-0.0008285	0.00301		-0.0008286	-0.00366		-0.0008286	0.000188305
																																-0.0008284	-0.05728		-0.0008284	0.01808		-0.0008284	0.000836345		-0.0008285	-0.00219		-0.0008285	0.00419
																																-0.0008283	-0.02152		-0.0008283	0.07426		-0.0008283	0.02979		-0.0008284	0.00711		-0.0008284	0.000633157
																																-0.0008282	-0.00101		-0.0008282	-0.01665		-0.0008282	0.01242		-0.0008283	-0.00282		-0.0008283	0.00175
																																-0.0008281	-0.02362		-0.0008281	-0.00335		-0.0008281	0.000112581		-0.0008282	-0.00376		-0.0008282	0.00464
																																-0.000828	0.07158		-0.000828	-0.03365		-0.000828	0.02689		-0.0008281	-0.00115		-0.0008281	0.0033
																																-0.0008279	0.000570134		-0.0008279	-0.02405		-0.0008279	0.01242		-0.000828	0.000211016		-0.000828	-0.00326
																																-0.0008278	-0.06044		-0.0008278	-0.02848		-0.0008278	0.01386		-0.0008279	-0.000938889		-0.0008279	0.000299516
																																-0.0008277	0.00267		-0.0008277	0.00995		-0.0008277	-0.01581		-0.0008278	-0.00512		-0.0008278	0.00297
																																-0.0008276	-0.0231		-0.0008276	0.01956		-0.0008276	-0.03245		-0.0008277	0.00251		-0.0008277	0.00619
																																-0.0008275	0.01635		-0.0008275	0.00626		-0.0008275	0.02762		-0.0008276	0.00439		-0.0008276	0.000744376
																																-0.0008274	-0.07148		-0.0008274	-0.03291		-0.0008274	0.02472		-0.0008275	0.00115		-0.0008275	0.00508
																																-0.0008273	0.07474		-0.0008273	-0.03291		-0.0008273	0.02183		-0.0008274	0.000315551		-0.0008274	0.00208
																																-0.0008272	-0.01889		-0.0008272	0.000344397		-0.0008272	0.01531		-0.0008273	-0.000416203		-0.0008273	-0.00148
																																-0.0008271	0.0558		-0.0008271	0.01291		-0.0008271	0.00156		-0.0008272	0.00147		-0.0008272	0.0013
																																-0.000827	-0.00153		-0.000827	0.01734		-0.000827	0.06163		-0.0008271	-0.00115		-0.0008271	-0.00181
																																-0.0008269	-0.02836		-0.0008269	-0.00926		-0.0008269	0.02327		-0.000827	0.00209		-0.000827	0.00241
																																-0.0008268	-0.082		-0.0008268	0.00995		-0.0008268	0.00735		-0.0008269	0.00147		-0.0008269	-0.00081262
																																-0.0008267	0.06053		-0.0008267	0.01069		-0.0008267	-0.03245		-0.0008268	0.000420095		-0.0008268	-0.000145339
																																-0.0008266	0.03002		-0.0008266	0.02104		-0.0008266	0.000112615		-0.0008267	-0.00397		-0.0008267	0.00998
																																-0.0008265	-0.12512		-0.0008265	0.01808		-0.0008265	0.02834		-0.0008266	-0.00261		-0.0008266	-0.00104
																																-0.0008264	0.03265		-0.0008264	0.01882		-0.0008264	-0.000611131		-0.0008265	-0.01014		-0.0008265	0.00386
																																-0.0008263	-0.08305		-0.0008263	-0.02552		-0.0008263	-0.04041		-0.0008264	-0.00104		-0.0008264	0.00853
																																-0.0008262	-0.01731		-0.0008262	0.00182		-0.0008262	0.00807		-0.0008263	0.000733702		-0.0008263	0.00575
																																-0.0008261	0.01372		-0.0008261	-0.02552		-0.0008261	-0.0064		-0.0008262	-0.0023		-0.0008262	0.00675
																																-0.000826	-0.00416		-0.000826	-0.06469		-0.000826	-0.02522		-0.0008261	-0.00585		-0.0008261	0.000299521
																																-0.0008259	0.07842		-0.0008259	-0.01518		-0.0008259	-0.0064		-0.000826	-0.00188		-0.000826	0.00453
																																-0.0008258	-0.02625		-0.0008258	0.02917		-0.0008258	0.0059		-0.0008259	0.000838236		-0.0008259	0.00375
																																-0.0008257	0.0195		-0.0008257	-0.02774		-0.0008257	0.01965		-0.0008258	-0.00157		-0.0008258	0.00252
																																-0.0008256	-0.04256		-0.0008256	-0.00705		-0.0008256	-0.01509		-0.0008257	0.00241		-0.0008257	0.00364
																																-0.0008255	0.02739		-0.0008255	-0.01961		-0.0008255	-0.03607		-0.0008256	0.00157		-0.0008256	-0.000701399
																																-0.0008254	0.01056		-0.0008254	-0.00631		-0.0008254	-0.01581		-0.0008255	-0.00293		-0.0008255	0.00597
																																-0.0008253	0.01004		-0.0008253	0.02326		-0.0008253	-0.00712		-0.0008254	0.00544		-0.0008254	0.00308
																																-0.0008252	-0.10619		-0.0008252	-0.00113		-0.0008252	0.01531		-0.0008253	-0.000625276		-0.0008253	-0.00126
																																-0.0008251	-0.06254		-0.0008251	-0.00335		-0.0008251	0.01242		-0.0008252	0.00209		-0.0008252	-0.000812618
																																-0.000825	0.00636		-0.000825	-0.01444		-0.000825	-0.02088		-0.0008251	0.00282		-0.0008251	-0.000145333
																																-0.0008249	-0.03204		-0.0008249	0.01143		-0.0008249	-0.0339		-0.000825	0.00199		-0.000825	-0.00871
																																-0.0008248	0.00425		-0.0008248	0.00404		-0.0008248	0.0059		-0.0008249	0.00314		-0.0008249	-0.00626
																																-0.0008247	-0.03046		-0.0008247	0.04026		-0.0008247	-0.01509		-0.0008248	0.000629168		-0.0008248	0.000299524
																																-0.0008246	0.01109		-0.0008246	0.02769		-0.0008246	0.05295		-0.0008247	0.00397		-0.0008247	-0.00137
																																-0.0008245	-0.08147		-0.0008245	0.03878		-0.0008245	0.01965		-0.0008246	0.00314		-0.0008246	0.00186
																																-0.0008244	-0.07358		-0.0008244	-0.01		-0.0008244	-0.04114		-0.0008245	0.000211014		-0.0008245	-0.00315
																																-0.0008243	-0.00522		-0.0008243	0.02917		-0.0008243	-0.01943		-0.0008244	-0.00376		-0.0008244	-0.000145336
																																-0.0008242	-0.04834		-0.0008242	0.06539		-0.0008242	-0.00351		-0.0008243	-0.00261		-0.0008243	-0.00059019
																																-0.0008241	-0.02257		-0.0008241	0.04248		-0.0008241	-0.02377		-0.0008242	-0.000207125		-0.0008242	-0.000812618
																																-0.000824	0.08631		-0.000824	0.02474		-0.000824	-0.00712		-0.0008241	0.00209		-0.0008241	0.000299521
																																-0.0008239	0.00583		-0.0008239	0.03287		-0.0008239	0.01314		-0.000824	0.00105		-0.000824	-3.41169e-05
																																-0.0008238	0.0011		-0.0008238	0.01587		-0.0008238	-0.02015		-0.0008239	-0.00136		-0.0008239	0.00297
																																-0.0008237	0.08421		-0.0008237	0.041		-0.0008237	0.0059		-0.0008238	-0.00157		-0.0008238	0.00275
																																-0.0008236	-0.01626		-0.0008236	-0.02922		-0.0008236	0.01965		-0.0008237	-0.0024		-0.0008237	-0.00215
																																-0.0008235	0.04633		-0.0008235	0.0543		-0.0008235	0.01386		-0.0008236	0.00397		-0.0008236	-0.000812613
																																-0.0008234	0.04212		-0.0008234	-0.01739		-0.0008234	0.01821		-0.0008235	-0.00784		-0.0008235	0.00186
																																-0.0008233	-0.04782		-0.0008233	0.02178		-0.0008233	-0.01436		-0.0008234	-0.00251		-0.0008234	-0.00326
																																-0.0008232	0.02582		-0.0008232	-0.01887		-0.0008232	-0.03535		-0.0008233	-0.0047		-0.0008233	-0.00448
																																-0.0008231	-0.03993		-0.0008231	-0.01961		-0.0008231	-0.04548		-0.0008232	0.00199		-0.0008232	-0.000590185
																																-0.000823	-0.00364		-0.000823	0.00182		-0.000823	0.00735		-0.0008231	-0.00209		-0.0008231	-0.00382
																																-0.0008229	0.04528		-0.0008229	0.00404		-0.0008229	-0.00351		-0.000823	-0.00020713		-0.000823	0.00197
																																-0.0008228	-0.02152		-0.0008228	-0.04548		-0.0008228	-0.00133		-0.0008229	0.000211016		-0.0008229	-0.00159
																																-0.0008227	0.0011		-0.0008227	0.00552		-0.0008227	-0.00278		-0.0008228	0.000315558		-0.0008228	0.000299521
																																-0.0008226	-0.07516		-0.0008226	0.01069		-0.0008226	-0.01653		-0.0008227	-0.00157		-0.0008227	0.00486
																																-0.0008225	-0.03782		-0.0008225	-0.02848		-0.0008225	0.03123		-0.0008226	-0.00125		-0.0008226	-0.000367766
																																-0.0008224	-0.04519		-0.0008224	-0.00631		-0.0008224	0.00807		-0.0008225	0.00178		-0.0008225	0.00241
																																-0.0008223	0.00583		-0.0008223	0.00108		-0.0008223	0.000836328		-0.0008224	-0.000938881		-0.0008224	0.000188302
																																-0.0008222	-0.02205		-0.0008222	-0.00409		-0.0008222	-0.02666		-0.0008223	0.000942778		-0.0008223	0.00108
																																-0.0008221	0.03213		-0.0008221	0.02991		-0.0008221	0.00663		-0.0008222	0.00857		-0.0008222	-0.01104
																																-0.000822	-0.00416		-0.000822	-0.02035		-0.000822	0.01821		-0.0008221	0.000942773		-0.0008221	0.00497
																																-0.0008219	-0.05676		-0.0008219	0.05135		-0.0008219	-0.04548		-0.000822	0.00094277		-0.000822	-3.41196e-05
																																-0.0008218	-0.02836		-0.0008218	-0.02848		-0.0008218	0.00301		-0.0008219	0.000315553		-0.0008219	-0.00382
																																-0.0008217	-0.03677		-0.0008217	0.00182		-0.0008217	-0.00857		-0.0008218	0.00638		-0.0008218	0.000410738
																																-0.0008216	0.03791		-0.0008216	-0.04252		-0.0008216	-0.01291		-0.0008217	0.00241		-0.0008217	0.00308
																																-0.0008215	0.02582		-0.0008215	-0.00335		-0.0008215	0.02183		-0.0008216	0.00335		-0.0008216	0.00119
																																-0.0008214	-0.00942		-0.0008214	0.00847		-0.0008214	-0.0093		-0.0008215	-0.00293		-0.0008215	0.00631
																																-0.0008213	-0.01994		-0.0008213	0.03139		-0.0008213	-0.00133		-0.0008214	0.00397		-0.0008214	0.00508
																																-0.0008212	0.0174		-0.0008212	0.01439		-0.0008212	-0.02088		-0.0008213	0.00272		-0.0008213	0.000744376
																																-0.0008211	0.06369		-0.0008211	0.02843		-0.0008211	0.00373		-0.0008212	0.00377		-0.0008212	0.00175
																																-0.000821	0.00846		-0.000821	0.000344415		-0.000821	0.03196		-0.0008211	0.000315558		-0.0008211	0.00175
																																-0.0008209	0.04212		-0.0008209	0.03434		-0.0008209	0.02689		-0.000821	0.00721		-0.000821	-0.00304
																																-0.0008208	0.02897		-0.0008208	0.01365		-0.0008208	0.02255		-0.0008209	-0.00167		-0.0008209	-0.00359
																																-0.0008207	-0.04361		-0.0008207	0.041		-0.0008207	0.05005		-0.0008208	-0.00178		-0.0008208	-0.0037
																																-0.0008206	-0.03993		-0.0008206	0.00034438		-0.0008206	-0.01291		-0.0008207	-0.00251		-0.0008207	0.00163
																																-0.0008205	-0.05728		-0.0008205	-0.01296		-0.0008205	0.00301		-0.0008206	-0.00366		-0.0008206	0.00275
																																-0.0008204	-0.00364		-0.0008204	-0.02109		-0.0008204	-0.0064		-0.0008205	-0.00522		-0.0008205	0.00497
																																-0.0008203	-0.06885		-0.0008203	0.04987		-0.0008203	0.0088		-0.0008204	0.00356		-0.0008204	0.0013
																																-0.0008202	-0.03625		-0.0008202	-0.027		-0.0008202	0.01748		-0.0008203	-0.00313		-0.0008203	-0.000923829
																																-0.0008201	-0.00995		-0.0008201	-0.01296		-0.0008201	0.0059		-0.0008202	-0.00522		-0.0008202	0.00564
																																-0.00082	-0.00206		-0.00082	0.00404		-0.00082	0.00952		-0.0008201	0.000524629		-0.0008201	0.000410732
																																-0.0008199	-0.04782		-0.0008199	0.01956		-0.0008199	0.0059		-0.00082	0.00251		-0.00082	-0.000367758
																																-0.0008198	-0.06622		-0.0008198	0.0166		-0.0008198	0.04571		-0.0008199	0.00471		-0.0008199	0.00119
																																-0.0008197	-0.0557		-0.0008197	0.03213		-0.0008197	0.01531		-0.0008198	-0.000311667		-0.0008198	-0.00115
																																-0.0008196	0.03055		-0.0008196	0.02769		-0.0008196	-0.02666		-0.0008197	0.0069		-0.0008197	-0.00181
																																-0.0008195	0.01109		-0.0008195	-0.00631		-0.0008195	0.01386		-0.0008196	0.00303		-0.0008196	-0.00893
																																-0.0008194	-0.0131		-0.0008194	-0.00261		-0.0008194	0.01024		-0.0008195	0.00126		-0.0008195	0.00753
																																-0.0008193	0.0053		-0.0008193	0.02547		-0.0008193	0.02038		-0.0008194	0.00742		-0.0008194	0.00219
																																-0.0008192	0.00741		-0.0008192	0.00256		-0.0008192	-0.04765		-0.0008193	0.00366		-0.0008193	0.00386
																																-0.0008191	-0.0557		-0.0008191	-0.02922		-0.0008191	0.01821		-0.0008192	0.0023		-0.0008192	-0.000590193
																																-0.000819	-0.00101		-0.000819	0.01587		-0.000819	0.00446		-0.0008191	0.00262		-0.0008191	-0.00025655
																																-0.0008189	0.05527		-0.0008189	0.0033		-0.0008189	-0.02015		-0.000819	0.00178		-0.000819	-0.00448
																																-0.0008188	-0.000481763		-0.0008188	-0.03217		-0.0008188	0.01097		-0.0008189	0.00282		-0.0008189	-0.00259
																																-0.0008187	0.02529		-0.0008187	-0.04474		-0.0008187	-0.00206		-0.0008188	0.00345		-0.0008188	0.00508
																																-0.0008186	-0.0231		-0.0008186	-0.01887		-0.0008186	-0.00423		-0.0008187	-0.00313		-0.0008187	-0.00915
																																-0.0008185	-0.03046		-0.0008185	0.00921		-0.0008185	-0.0216		-0.0008186	0.00565		-0.0008186	-0.000478974
																																-0.0008184	-0.08778		-0.0008184	0.02695		-0.0008184	0.000836345		-0.0008185	0.000942778		-0.0008185	0.000855595
																																-0.0008183	-0.01679		-0.0008183	-0.02405		-0.0008183	0.01242		-0.0008184	-0.000102588		-0.0008184	-0.00281
																																-0.0008182	-0.09725		-0.0008182	0.0033		-0.0008182	0.05512		-0.0008183	0.00575		-0.0008183	-0.000145336
																																-0.0008181	-0.03151		-0.0008181	0.02252		-0.0008181	0.04209		-0.0008182	0.00324		-0.0008182	-0.000367763
																																-0.000818	-0.0678		-0.000818	0.02104		-0.000818	0.01821		-0.0008181	0.00199		-0.0008181	-0.00471
																																-0.0008179	-0.04782		-0.0008179	-0.05065		-0.0008179	-0.01436		-0.000818	0.00167		-0.000818	-0.00615
																																-0.0008178	0.03897		-0.0008178	-0.04252		-0.0008178	-0.00495		-0.0008179	0.000211019		-0.0008179	0.000744373
																																-0.0008177	-0.0515		-0.0008177	0.0033		-0.0008177	0.01748		-0.0008178	-0.000207125		-0.0008178	0.0043
																																-0.0008176	-0.10987		-0.0008176	0.0033		-0.0008176	-0.02666		-0.0008177	-0.00282		-0.0008177	0.00953
																																-0.0008175	-0.03256		-0.0008175	-0.03365		-0.0008175	-0.01653		-0.0008176	0.00199		-0.0008176	0.00675
																																-0.0008174	-0.04466		-0.0008174	-0.02331		-0.0008174	0.000112598		-0.0008175	-0.00251		-0.0008175	0.00352
																																-0.0008173	-0.0862		-0.0008173	-0.04326		-0.0008173	0.01965		-0.0008174	-0.000520737		-0.0008174	0.00308
																																-0.0008172	0.06159		-0.0008172	-0.02922		-0.0008172	0.02762		-0.0008173	-0.00115		-0.0008173	0.00397
																																-0.0008171	0.00478		-0.0008171	-0.03144		-0.0008171	-0.00278		-0.0008172	-0.000834347		-0.0008172	0.00275
																																-0.000817	0.07316		-0.000817	-0.00631		-0.000817	0.00301		-0.0008171	-0.000102591		-0.0008171	0.00341
																																-0.0008169	-0.01153		-0.0008169	-0.0137		-0.0008169	-0.01002		-0.000817	0.000211014		-0.000817	-3.41169e-05
																																-0.0008168	-0.06622		-0.0008168	0.04839		-0.0008168	0.01314		-0.0008169	0.00126		-0.0008169	0.000410735
																																-0.0008167	-0.03467		-0.0008167	-0.01739		-0.0008167	0.000836362		-0.0008168	-0.000834352		-0.0008168	7.70914e-05
																																-0.0008166	0.07684		-0.0008166	-0.03217		-0.0008166	0.02255		-0.0008167	-0.00282		-0.0008167	-0.00471
																																-0.0008165	0.09052		-0.0008165	-0.02552		-0.0008165	0.03558		-0.0008166	0.00105		-0.0008166	0.000966806
																																-0.0008164	-0.03151		-0.0008164	-0.00557		-0.0008164	0.000112615		-0.0008165	-0.00428		-0.0008165	0.00252
																																-0.0008163	-0.0394		-0.0008163	0.00774		-0.0008163	-0.0093		-0.0008164	-0.00679		-0.0008164	0.00419
																																-0.0008162	-0.00574		-0.0008162	-0.01665		-0.0008162	-0.06502		-0.0008163	-0.00157		-0.0008163	-0.00126
																																-0.0008161	-0.03625		-0.0008161	0.01734		-0.0008161	-0.00206		-0.0008162	0.00167		-0.0008162	0.00475
																																-0.000816	-0.06885		-0.000816	0.01069		-0.000816	0.00807		-0.0008161	-0.00397		-0.0008161	-0.00559
																																-0.0008159	-0.04519		-0.0008159	-0.01887		-0.0008159	0.01024		-0.000816	0.000420095		-0.000816	-0.00081262
																																-0.0008158	-0.00416		-0.0008158	0.01513		-0.0008158	0.0059		-0.0008159	-0.00282		-0.0008159	0.00119
																																-0.0008157	-0.15719		-0.0008157	0.01365		-0.0008157	-0.0064		-0.0008158	0.00115		-0.0008158	0.00141
																																-0.0008156	-0.02257		-0.0008156	0.03656		-0.0008156	-0.02377		-0.0008157	-0.00072981		-0.0008157	0.00208
																																-0.0008155	-0.13879		-0.0008155	-0.000394646		-0.0008155	0.0211		-0.0008156	-0.00167		-0.0008156	-0.00459
																																-0.0008154	0.02634		-0.0008154	-0.02109		-0.0008154	0.03196		-0.0008155	-0.00585		-0.0008155	0.00108
																																-0.0008153	-0.02941		-0.0008153	0.00847		-0.0008153	-0.00495		-0.0008154	-0.00157		-0.0008154	0.00197
																																-0.0008152	-0.03782		-0.0008152	-0.000394717		-0.0008152	0.01821		-0.0008153	0.000838239		-0.0008153	0.00297
																																-0.0008151	-0.00469		-0.0008151	-0.03735		-0.0008151	0.02327		-0.0008152	-0.00533		-0.0008152	-0.00326
																																-0.000815	0.00899		-0.000815	0.03434		-0.000815	0.0211		-0.0008151	0.00126		-0.0008151	0.00575
																																-0.0008149	-0.05202		-0.0008149	0.01587		-0.0008149	0.02689		-0.000815	-0.000729813		-0.000815	0.00497
																																-0.0008148	-0.01573		-0.0008148	-0.03809		-0.0008148	-0.01436		-0.0008149	-0.000102593		-0.0008149	0.00708
																																-0.0008147	0.04686		-0.0008147	-0.00409		-0.0008147	-0.01002		-0.0008148	0.00167		-0.0008148	0.00408
																																-0.0008146	0.0011		-0.0008146	-0.04252		-0.0008146	0.00952		-0.0008147	-0.000520735		-0.0008147	0.00119
																																-0.0008145	0.00899		-0.0008145	0.00774		-0.0008145	0.00156		-0.0008146	-0.00449		-0.0008146	0.00553
																																-0.0008144	-0.06096		-0.0008144	-0.01887		-0.0008144	-0.00712		-0.0008145	0.00282		-0.0008145	-0.000367766
																																-0.0008143	-0.07306		-0.0008143	-0.02035		-0.0008143	-0.00785		-0.0008144	0.00147		-0.0008144	-0.00393
																																-0.0008142	-0.01258		-0.0008142	-0.027		-0.0008142	-0.0064		-0.0008143	-0.00282		-0.0008143	-0.000812613
																																-0.0008141	-0.02678		-0.0008141	0.02178		-0.0008141	0.0088		-0.0008142	0.00397		-0.0008142	-0.00159
																																-0.000814	-0.00574		-0.000814	-0.00409		-0.000814	-0.01798		-0.0008141	0.00356		-0.0008141	0.00375
																																-0.0008139	-0.01889		-0.0008139	-0.02774		-0.0008139	0.00373		-0.000814	0.00188		-0.000814	0.01131
																																-0.0008138	0.06842		-0.0008138	-0.01887		-0.0008138	0.02544		-0.0008139	-0.00219		-0.0008139	0.00352
																																-0.0008137	-0.03204		-0.0008137	-0.01148		-0.0008137	-0.03463		-0.0008138	0.00544		-0.0008138	-0.00382
																																-0.0008136	-0.02205		-0.0008136	-0.01074		-0.0008136	-0.01002		-0.0008137	0.00335		-0.0008137	-0.00226
																																-0.0008135	-0.04413		-0.0008135	0.01439		-0.0008135	-0.01002		-0.0008136	-0.00679		-0.0008136	0.01365
																																-0.0008134	-0.01416		-0.0008134	0.03508		-0.0008134	-0.01726		-0.0008135	-0.00115		-0.0008135	-0.000367758
																																-0.0008133	-0.00469		-0.0008133	-0.0137		-0.0008133	-0.02088		-0.0008134	-0.00428		-0.0008134	0.00152
																																-0.0008132	0.04265		-0.0008132	-0.02478		-0.0008132	0.01169		-0.0008133	-0.0047		-0.0008133	0.00619
																																-0.0008131	-0.0557		-0.0008131	-0.02331		-0.0008131	-0.04693		-0.0008132	0.00209		-0.0008132	-0.000367763
																																-0.000813	0.08263		-0.000813	0.007		-0.000813	0.01603		-0.0008131	-0.00334		-0.0008131	0.00408
																																-0.0008129	0.03739		-0.0008129	-0.01813		-0.0008129	-0.00206		-0.000813	-0.00742		-0.000813	0.000521943
																																-0.0008128	-0.07989		-0.0008128	-0.01592		-0.0008128	0.01603		-0.0008129	0.00387		-0.0008129	0.00886
																																-0.0008127	-0.02468		-0.0008127	-0.01961		-0.0008127	-0.00133		-0.0008128	0.00293		-0.0008128	0.00341
																																-0.0008126	-0.03046		-0.0008126	0.01143		-0.0008126	-0.00857		-0.0008127	0.00638		-0.0008127	0.00141
																																-0.0008125	0.05422		-0.0008125	0.01734		-0.0008125	-0.01147		-0.0008126	0.000733699		-0.0008126	-0.00671
																																-0.0008124	0.01267		-0.0008124	-0.01		-0.0008124	0.00228		-0.0008125	-0.00219		-0.0008125	0.00542
																																-0.0008123	-0.07832		-0.0008123	0.02178		-0.0008123	-0.02377		-0.0008124	-0.00387		-0.0008124	-0.00237
																																-0.0008122	0.07421		-0.0008122	0.02769		-0.0008122	0.000836345		-0.0008123	0.00502		-0.0008123	-0.00471
																																-0.0008121	0.0416		-0.0008121	-0.02996		-0.0008121	0.0088		-0.0008122	0.000629163		-0.0008122	-0.00348
																																-0.000812	-0.01363		-0.000812	0.00774		-0.000812	0.02183		-0.0008121	-0.00418		-0.0008121	0.00664
																																-0.0008119	-0.05044		-0.0008119	0.01291		-0.0008119	-0.00495		-0.000812	-0.00543		-0.000812	0.00197
																																-0.0008118	0.06053		-0.0008118	0.01513		-0.0008118	0.00301		-0.0008119	-0.00522		-0.0008119	0.00386
																																-0.0008117	-0.0536		-0.0008117	0.02104		-0.0008117	0.00156		-0.0008118	0.00701		-0.0008118	-0.000812618
																																-0.0008116	-0.05886		-0.0008116	0.01217		-0.0008116	0.03992		-0.0008117	0.00147		-0.0008117	0.000633162
																																-0.0008115	0.05001		-0.0008115	-0.02626		-0.0008115	0.00156		-0.0008116	0.000211016		-0.0008116	-0.00749
																																-0.0008114	0.0153		-0.0008114	-0.00113		-0.0008114	-0.00568		-0.0008115	-0.000729815		-0.0008115	0.000855595
																																-0.0008113	-0.02993		-0.0008113	0.05208		-0.0008113	-0.0093		-0.0008114	-0.00313		-0.0008114	-0.00482
																																-0.0008112	-0.01994		-0.0008112	-0.01		-0.0008112	-0.00568		-0.0008113	0.00377		-0.0008113	0.00397
																																-0.0008111	0.0153		-0.0008111	0.02104		-0.0008111	-0.01074		-0.0008112	-0.00564		-0.0008112	-0.000256552
																																-0.000811	0.0011		-0.000811	-0.01		-0.000811	0.01169		-0.0008111	0.000420095		-0.0008111	-0.00704
																																-0.0008109	0.01793		-0.0008109	-0.00113		-0.0008109	0.00228		-0.000811	-0.00502		-0.000811	-0.00159
																																-0.0008108	0.04054		-0.0008108	-0.00852		-0.0008108	-0.01291		-0.0008109	-0.00125		-0.0008109	0.000855595
																																-0.0008107	0.0032		-0.0008107	-0.00705		-0.0008107	-0.03028		-0.0008108	0.00262		-0.0008108	0.00375
																																-0.0008106	-0.00311		-0.0008106	-0.00852		-0.0008106	0.01097		-0.0008107	-0.00293		-0.0008107	-0.00293
																																-0.0008105	-0.05991		-0.0008105	-0.03217		-0.0008105	0.01097		-0.0008106	0.00701		-0.0008106	-0.000145331
																																-0.0008104	0.01688		-0.0008104	-0.0403		-0.0008104	0.01748		-0.0008105	0.0023		-0.0008105	-0.00671
																																-0.0008103	-0.02047		-0.0008103	-0.01296		-0.0008103	-0.01147		-0.0008104	0.000211021		-0.0008104	0.00352
																																-0.0008102	-0.03362		-0.0008102	0.0033		-0.0008102	-0.00206		-0.0008103	-0.00198		-0.0008103	-0.00482
																																-0.0008101	-0.07253		-0.0008101	-0.01222		-0.0008101	0.02617		-0.0008102	-0.0024		-0.0008102	-0.00359
																																-0.00081	-0.0131		-0.00081	-0.00261		-0.00081	-0.00206		-0.0008101	0.00408		-0.0008101	-0.00192
																																-0.0008099	0.0011		-0.0008099	-0.01		-0.0008099	0.00807		-0.00081	0.0046		-0.00081	-0.00181
																																-0.0008098	-0.01258		-0.0008098	-0.01444		-0.0008098	0.01386		-0.0008099	0.00502		-0.0008099	-0.00259
																																-0.0008097	0.05843		-0.0008097	-0.044		-0.0008097	0.00301		-0.0008098	0.00303		-0.0008098	-0.00537
																																-0.0008096	-0.06517		-0.0008096	-0.01518		-0.0008096	-0.01581		-0.0008097	-0.00178		-0.0008097	0.000744379
																																-0.0008095	-0.05991		-0.0008095	0.000344433		-0.0008095	-0.02015		-0.0008096	-0.00522		-0.0008096	-0.00115
																																-0.0008094	0.00846		-0.0008094	-0.03587		-0.0008094	-0.02522		-0.0008095	-0.00376		-0.0008095	-0.00326
																																-0.0008093	0.01214		-0.0008093	0.01808		-0.0008093	0.02617		-0.0008094	-0.00157		-0.0008094	0.0033
																																-0.0008092	-0.04676		-0.0008092	-0.02109		-0.0008092	-0.0187		-0.0008093	-0.00418		-0.0008093	-0.00293
																																-0.0008091	-0.02099		-0.0008091	0.01513		-0.0008091	0.02472		-0.0008092	-0.00711		-0.0008092	0.00486
																																-0.000809	0.0316		-0.000809	0.007		-0.000809	0.0392		-0.0008091	-0.00167		-0.0008091	0.00464
																																-0.0008089	-0.0557		-0.0008089	0.007		-0.0008089	0.024		-0.000809	0.00147		-0.000809	0.01086
																																-0.0008088	0.03423		-0.0008088	0.00774		-0.0008088	0.000112615		-0.0008089	0.0022		-0.0008089	-0.00192
																																-0.0008087	0.06159		-0.0008087	0.01291		-0.0008087	0.01459		-0.0008088	0.00408		-0.0008088	-0.00215
																																-0.0008086	0.01004		-0.0008086	-0.01074		-0.0008086	0.01386		-0.0008087	-0.01056		-0.0008087	-0.00137
																																-0.0008085	0.05212		-0.0008085	0.024		-0.0008085	0.01821		-0.0008086	-0.00397		-0.0008086	0.000299516
																																-0.0008084	0.11472		-0.0008084	0.000344397		-0.0008084	0.00446		-0.0008085	-0.00387		-0.0008085	-0.00237
																																-0.0008083	0.00951		-0.0008083	-0.01887		-0.0008083	-0.01436		-0.0008084	-0.00658		-0.0008084	0.00208
																																-0.0008082	0.02897		-0.0008082	0.02326		-0.0008082	0.01965		-0.0008083	0.000524631		-0.0008083	-0.00393
																																-0.0008081	-0.01205		-0.0008081	-0.01074		-0.0008081	-0.00133		-0.0008082	0.00178		-0.0008082	0.00731
																																-0.000808	0.03318		-0.000808	-0.01222		-0.000808	-0.0064		-0.0008081	-0.000938889		-0.0008081	0.00619
																																-0.0008079	-0.03993		-0.0008079	0.02474		-0.0008079	0.00735		-0.000808	-0.00146		-0.000808	-3.41169e-05
																																-0.0008078	-0.02099		-0.0008078	-0.04548		-0.0008078	-0.02232		-0.0008079	-0.00020713		-0.0008079	-0.00437
																																-0.0008077	-0.0678		-0.0008077	-0.00261		-0.0008077	-0.00206		-0.0008078	0.000733697		-0.0008078	-0.00604
																																-0.0008076	0.02108		-0.0008076	-0.01739		-0.0008076	-0.01653		-0.0008077	0.00586		-0.0008077	-0.00426
																																-0.0008075	-0.01942		-0.0008075	-0.00852		-0.0008075	-0.03463		-0.0008076	-0.000520742		-0.0008076	-0.0027
																																-0.0008074	0.03844		-0.0008074	0.0033		-0.0008074	0.00228		-0.0008075	-0.0023		-0.0008075	-0.00415
																																-0.0008073	0.02003		-0.0008073	0.01513		-0.0008073	-0.00495		-0.0008074	0.0023		-0.0008074	-0.000701399
																																-0.0008072	-0.00259		-0.0008072	0.01513		-0.0008072	-0.01943		-0.0008073	-0.00355		-0.0008073	-0.00382
																																-0.0008071	-0.00153		-0.0008071	-0.00926		-0.0008071	0.00807		-0.0008072	0.00262		-0.0008072	-3.41196e-05
																																-0.000807	0.01898		-0.000807	0.00256		-0.000807	0.01169		-0.0008071	-0.000416206		-0.0008071	-0.00348
																																-0.0008069	4.41849e-05		-0.0008069	-0.01739		-0.0008069	0.0211		-0.000807	0.00366		-0.000807	-0.00126
																																-0.0008068	-0.01889		-0.0008068	-0.01		-0.0008068	0.01531		-0.0008069	-0.000102588		-0.0008069	0.00508
																																-0.0008067	-0.04624		-0.0008067	-0.01074		-0.0008067	-0.03173		-0.0008068	0.00565		-0.0008068	0.00286
																																-0.0008066	0.02476		-0.0008066	0.00552		-0.0008066	-0.00495		-0.0008067	-0.00125		-0.0008067	-0.00515
																																-0.0008065	-0.00574		-0.0008065	-0.00187		-0.0008065	-0.00568		-0.0008066	-0.00115		-0.0008066	-0.00237
																																-0.0008064	0.01582		-0.0008064	0.00626		-0.0008064	-0.03318		-0.0008065	0.00136		-0.0008065	0.00497
																																-0.0008063	0.04528		-0.0008063	0.02547		-0.0008063	-0.00206		-0.0008064	-0.00136		-0.0008064	0.000966806
																																-0.0008062	-0.00942		-0.0008062	-0.02183		-0.0008062	-0.0093		-0.0008063	0.0022		-0.0008063	-0.00537
																																-0.0008061	0.03528		-0.0008061	0.01217		-0.0008061	-0.01147		-0.0008062	-0.00251		-0.0008062	0.00319
																																-0.000806	-0.09672		-0.000806	0.02252		-0.000806	0.00518		-0.0008061	-0.00617		-0.0008061	0.00497
																																-0.0008059	-0.011		-0.0008059	0.01217		-0.0008059	0.00807		-0.000806	-0.00146		-0.000806	0.00631
																																-0.0008058	0.02634		-0.0008058	-0.02109		-0.0008058	-0.0064		-0.0008059	-0.00198		-0.0008059	0.00386
																																-0.0008057	-0.03572		-0.0008057	-0.02035		-0.0008057	-0.00133		-0.0008058	-0.00167		-0.0008058	-0.00181
																																-0.0008056	-0.03256		-0.0008056	0.01587		-0.0008056	0.02834		-0.0008057	-0.000729813		-0.0008057	0.00208
																																-0.0008055	-0.00679		-0.0008055	-0.01665		-0.0008055	0.01024		-0.0008056	-0.00763		-0.0008056	0.00163
																																-0.0008054	0.05212		-0.0008054	-0.01887		-0.0008054	-0.00857		-0.0008055	-0.00198		-0.0008055	0.00597
																																-0.0008053	-0.0373		-0.0008053	0.01734		-0.0008053	0.00228		-0.0008054	0.0022		-0.0008054	0.00186
																																-0.0008052	-0.00574		-0.0008052	0.007		-0.0008052	-0.00568		-0.0008053	0.000211014		-0.0008053	0.00018831
																																-0.0008051	0.02371		-0.0008051	-0.01074		-0.0008051	-0.0187		-0.0008052	-0.00272		-0.0008052	0.00575
																																-0.000805	0.01477		-0.000805	-0.01665		-0.000805	0.00228		-0.0008051	0.00188		-0.0008051	0.0023
																																-0.0008049	0.02371		-0.0008049	-0.04474		-0.0008049	0.00445		-0.000805	-0.00773		-0.000805	0.000966806
																																-0.0008048	-0.0862		-0.0008048	0.01882		-0.0008048	0.01459		-0.0008049	-0.00387		-0.0008049	0.0023
																																-0.0008047	-0.00837		-0.0008047	0.00182		-0.0008047	-0.01436		-0.0008048	0.00471		-0.0008048	0.00319
																																-0.0008046	0.08473		-0.0008046	-0.02109		-0.0008046	-0.02015		-0.0008047	0.00209		-0.0008047	-0.00215
																																-0.0008045	0.03528		-0.0008045	0.01956		-0.0008045	-0.02088		-0.0008046	-0.00198		-0.0008046	0.0033
																																-0.0008044	0.00636		-0.0008044	0.00478		-0.0008044	0.00228		-0.0008045	0.000629168		-0.0008045	0.000188305
																																-0.0008043	-0.06359		-0.0008043	-0.00631		-0.0008043	-0.01002		-0.0008044	0.000106477		-0.0008044	0.00664
																																-0.0008042	-0.02678		-0.0008042	0.00626		-0.0008042	0.000112598		-0.0008043	-0.00157		-0.0008043	0.00441
																																-0.0008041	-0.07464		-0.0008041	0.02917		-0.0008041	0.01965		-0.0008042	0.00397		-0.0008042	0.00241
																																-0.000804	-0.01784		-0.000804	-0.00926		-0.000804	0.02327		-0.0008041	0.00115		-0.0008041	0.00041073
																																-0.0008039	-0.011		-0.0008039	0.00478		-0.0008039	-0.00495		-0.000804	0.00136		-0.000804	0.00753
																																-0.0008038	0.04212		-0.0008038	-0.02774		-0.0008038	-0.01798		-0.0008039	0.00115		-0.0008039	-0.00515
																																-0.0008037	-0.02573		-0.0008037	0.00478		-0.0008037	-0.00351		-0.0008038	-0.00251		-0.0008038	0.0013
																																-0.0008036	-0.02152		-0.0008036	-0.01592		-0.0008036	0.02979		-0.0008037	-0.000102593		-0.0008037	0.00453
																																-0.0008035	-0.0678		-0.0008035	-0.01592		-0.0008035	-0.01581		-0.0008036	-0.00596		-0.0008036	0.00175
																																-0.0008034	0.03581		-0.0008034	-0.03809		-0.0008034	-0.00568		-0.0008035	0.00167		-0.0008035	0.00308
																																-0.0008033	0.05159		-0.0008033	-0.02478		-0.0008033	-0.00495		-0.0008034	-0.00125		-0.0008034	-0.000701401
																																-0.0008032	-0.11723		-0.0008032	0.01587		-0.0008032	0.01242		-0.0008033	0.00157		-0.0008033	-0.000478974
																																-0.0008031	-0.07095		-0.0008031	0.01069		-0.0008031	0.01097		-0.0008032	-0.00188		-0.0008032	0.00441
																																-0.000803	0.04686		-0.000803	-0.04326		-0.000803	0.02472		-0.0008031	0.00418		-0.0008031	0.000188305
																																-0.0008029	0.04265		-0.0008029	0.00478		-0.0008029	0.00156		-0.000803	-0.00261		-0.000803	-0.00104
																																-0.0008028	-0.02941		-0.0008028	0.00256		-0.0008028	-0.00351		-0.0008029	0.0007337		-0.0008029	0.00163
																																-0.0008027	0.0679		-0.0008027	0.02474		-0.0008027	0.02038		-0.0008028	0.000420092		-0.0008028	-0.00259
																																-0.0008026	-0.04729		-0.0008026	0.01734		-0.0008026	-0.05923		-0.0008027	-0.00219		-0.0008027	0.00675
																																-0.0008025	-0.05255		-0.0008025	0.00921		-0.0008025	-0.0187		-0.0008026	-0.000102591		-0.0008026	-3.41196e-05
																																-0.0008024	0.00373		-0.0008024	0.01217		-0.0008024	0.01242		-0.0008025	-0.0046		-0.0008025	0.00386
																																-0.0008023	-0.05307		-0.0008023	-0.01		-0.0008023	-0.00712		-0.0008024	0.000315558		-0.0008024	0.000744379
																																-0.0008022	-0.00311		-0.0008022	0.01365		-0.0008022	0.01603		-0.0008023	0.00544		-0.0008023	0.0023
																																-0.0008021	0.0174		-0.0008021	-0.02996		-0.0008021	-0.03245		-0.0008022	0.000838236		-0.0008022	-0.00281
																																-0.000802	0.06001		-0.000802	-0.01		-0.000802	-0.01291		-0.0008021	0.0022		-0.0008021	-0.00482
																																-0.0008019	-0.0231		-0.0008019	-0.05582		-0.0008019	0.01603		-0.000802	0.00314		-0.000802	0.00475
																																-0.0008018	0.04843		-0.0008018	0.03582		-0.0008018	-0.01798		-0.0008019	0.00105		-0.0008019	-0.00293
																																-0.0008017	0.10314		-0.0008017	-0.000394681		-0.0008017	0.01242		-0.0008018	-0.00575		-0.0008018	0.00219
																																-0.0008016	0.06211		-0.0008016	0.02326		-0.0008016	-0.00351		-0.0008017	1.94076e-06		-0.0008017	0.0053
																																-0.0008015	-0.01363		-0.0008015	-0.00926		-0.0008015	0.00663		-0.0008016	0.000106477		-0.0008016	0.00764
																																-0.0008014	0.00636		-0.0008014	-0.00483		-0.0008014	0.00301		-0.0008015	0.00554		-0.0008015	0.00564
																																-0.0008013	0.05896		-0.0008013	-0.02257		-0.0008013	0.02472		-0.0008014	-0.00157		-0.0008014	-0.00571
																																-0.0008012	0.0153		-0.0008012	-0.00705		-0.0008012	0.01603		-0.0008013	-0.00324		-0.0008013	-0.000256544
																																-0.0008011	0.01372		-0.0008011	-0.01813		-0.0008011	0.01676		-0.0008012	0.00492		-0.0008012	-3.41196e-05
																																-0.000801	-0.01784		-0.000801	-0.01665		-0.000801	0.00735		-0.0008011	0.00533		-0.0008011	0.00108
																																-0.0008009	0.08		-0.0008009	0.00256		-0.0008009	0.01603		-0.000801	0.00105		-0.000801	-0.00326
																																-0.0008008	0.01688		-0.0008008	-0.01592		-0.0008008	0.0088		-0.0008009	-0.00345		-0.0008009	-0.00593
																																-0.0008007	-0.10724		-0.0008007	0.00478		-0.0008007	-0.02232		-0.0008008	0.00178		-0.0008008	-0.0017
																																-0.0008006	-0.06622		-0.0008006	-0.01074		-0.0008006	-0.00278		-0.0008007	0.000838239		-0.0008007	-3.41222e-05
																																-0.0008005	0.06948		-0.0008005	-0.02331		-0.0008005	0.02762		-0.0008006	-0.000520737		-0.0008006	0.00864
																																-0.0008004	-0.0983		-0.0008004	0.00774		-0.0008004	-0.02015		-0.0008005	-0.00418		-0.0008005	-0.00771
																																-0.0008003	-0.01521		-0.0008003	-0.01813		-0.0008003	-0.03245		-0.0008004	0.00262		-0.0008004	0.00364
																																-0.0008002	0.03686		-0.0008002	0.00921		-0.0008002	-0.00495		-0.0008003	-0.00188		-0.0008003	0.00308
																																-0.0008001	-0.05255		-0.0008001	-0.02996		-0.0008001	0.00228		-0.0008002	0.00167		-0.0008002	-0.00749
																																-0.0008	0.05212		-0.0008	0.02547		-0.0008	0.0059		-0.0008001	0.00774		-0.0008001	-0.00626
																																-0.0007999	-0.0862		-0.0007999	0.00847		-0.0007999	0.01893		-0.0008	0.00377		-0.0008	-0.00137
																																-0.0007998	0.00741		-0.0007998	0.02917		-0.0007998	-0.03463		-0.0007999	0.00314		-0.0007999	0.00163
																																-0.0007997	-0.08883		-0.0007997	-0.00483		-0.0007997	-0.01436		-0.0007998	-0.00272		-0.0007998	-0.00226
																																-0.0007996	0.06579		-0.0007996	-0.03661		-0.0007996	-0.03535		-0.0007997	0.00335		-0.0007997	-0.00248
																																-0.0007995	-0.03362		-0.0007995	0.00774		-0.0007995	-0.0093		-0.0007996	-0.00198		-0.0007996	0.00152
																																-0.0007994	0.0416		-0.0007994	0.02326		-0.0007994	-0.01147		-0.0007995	0.00293		-0.0007995	0.00186
[truncated: 98,004 more rows]
[truncated: 5 more columns]

## Sheet: Figure 5
Figure 5a																Figure 5b
FTIR spectra of IL/bCN								FTIR spectra of Co-bCN								In-situ FTIR spectra of IL/Co-bCN
Wavenumber	Absorbance							Wavenumber	Absorbance							Wavenumber	Absorbance		Wavenumber	Absorbance		Wavenumber	Absorbance		Wavenumber	Absorbance		Wavenumber	Absorbance
	Time（0min）	Time（8min）	Time（16min）	Time（24min）	Time（32min）	Time（40min）			Time（0min）	Time（8min）	Time（16min）	Time（24min）	Time（32min）	Time（40min）		1000.41	0.018		1000.41	-0.99874		1000.41	-0.12912		1000.41	-0.05972		1000.41	-0.33776
2200.42	0.0021	0.57034	0.68663	0.80186	0.91727	1.14878		2200.42	0.000471692	0.00125	0.00273	0.00381	0.00581	0.00668		1000.89	0.0161		1000.89	-0.99812		1000.89	-0.13158		1000.89	-0.06048		1000.89	-0.33967
2200.9	0.00209	0.57032	0.68661	0.80183	0.91723	1.14873		2200.9	0.000473217	0.00125	0.00272	0.00381	0.00581	0.00667		1001.37	0.0139		1001.37	-0.99756		1001.37	-0.1336		1001.37	-0.0608		1001.37	-0.34161
2201.38	0.0021	0.57031	0.6866	0.8018	0.9172	1.1487		2201.38	0.00047315	0.00125	0.00272	0.00381	0.00581	0.00667		1001.86	0.0119		1001.86	-0.99985		1001.86	-0.13526		1001.86	-0.06074		1001.86	-0.3436
2201.86	0.0021	0.5703	0.68659	0.80177	0.91717	1.14866		2201.86	0.000471161	0.00125	0.00272	0.0038	0.0058	0.00666		1002.34	0.0104		1002.34	-0.99786		1002.34	-0.13674		1002.34	-0.06044		1002.34	-0.34569
2202.34	0.0021	0.5703	0.68658	0.80174	0.91714	1.14864		2202.34	0.00046778	0.00125	0.00273	0.0038	0.0058	0.00666		1002.82	0.00968		1002.82	-0.99824		1002.82	-0.1382		1002.82	-0.06001		1002.82	-0.34793
2202.83	0.0021	0.5703	0.68657	0.80172	0.91712	1.14862		2202.83	0.00046347	0.00125	0.00273	0.0038	0.00579	0.00666		1003.3	0.00968		1003.3	-0.99828		1003.3	-0.1398		1003.3	-0.05955		1003.3	-0.35036
2203.31	0.0021	0.5703	0.68655	0.8017	0.91709	1.1486		2203.31	0.000458696	0.00125	0.00273	0.00379	0.00578	0.00666		1003.78	0.0104		1003.78	-0.99836		1003.78	-0.14156		1003.78	-0.05911		1003.78	-0.35302
2203.79	0.0021	0.57029	0.68654	0.80167	0.91706	1.14859		2203.79	0.00045432	0.00125	0.00273	0.00379	0.00578	0.00665		1004.27	0.0115		1004.27	-0.99798		1004.27	-0.14344		1004.27	-0.0587		1004.27	-0.35593
2204.27	0.0021	0.57028	0.68652	0.80165	0.91702	1.14857		2204.27	0.000450607	0.00125	0.00273	0.00379	0.00577	0.00665		1004.75	0.0127		1004.75	-0.99854		1004.75	-0.14528		1004.75	-0.05829		1004.75	-0.35908
2204.76	0.0021	0.57026	0.6865	0.80163	0.917	1.14855		2204.76	0.000447756	0.00125	0.00273	0.00378	0.00576	0.00664		1005.23	0.0138		1005.23	-0.99782		1005.23	-0.14686		1005.23	-0.05787		1005.23	-0.36244
2205.24	0.0021	0.57025	0.68649	0.80162	0.91698	1.14853		2205.24	0.000446032	0.00124	0.00273	0.00378	0.00576	0.00663		1005.71	0.0146		1005.71	-0.99913		1005.71	-0.14798		1005.71	-0.05745		1005.71	-0.366
2205.72	0.0021	0.57024	0.68648	0.8016	0.91697	1.14852		2205.72	0.000445436	0.00124	0.00272	0.00377	0.00575	0.00661		1006.19	0.0149		1006.19	-1.00213		1006.19	-0.14848		1006.19	-0.05708		1006.19	-0.36975
2206.2	0.00209	0.57024	0.68649	0.80159	0.91697	1.14851		2206.2	0.000445502	0.00123	0.00272	0.00376	0.00575	0.0066		1006.68	0.0147		1006.68	-1.00012		1006.68	-0.14842		1006.68	-0.05689		1006.68	-0.37374
2206.68	0.00209	0.57024	0.68649	0.80158	0.91698	1.1485		2206.68	0.000446165	0.00123	0.00272	0.00375	0.00574	0.00659		1007.16	0.0142		1007.16	-0.99915		1007.16	-0.14798		1007.16	-0.05705		1007.16	-0.37804
2207.17	0.00209	0.57024	0.68649	0.80157	0.91699	1.14849		2207.17	0.000447093	0.00122	0.00271	0.00375	0.00574	0.00658		1007.64	0.0137		1007.64	-0.99857		1007.64	-0.14748		1007.64	-0.0577		1007.64	-0.38277
2207.65	0.00209	0.57024	0.6865	0.80156	0.91699	1.14848		2207.65	0.000448154	0.00122	0.00271	0.00374	0.00574	0.00657		1008.12	0.0135		1008.12	-0.99845		1008.12	-0.1473		1008.12	-0.05901		1008.12	-0.38804
2208.13	0.00209	0.57024	0.68649	0.80155	0.91699	1.14848		2208.13	0.000449082	0.00122	0.00271	0.00374	0.00573	0.00656		1008.61	0.0137		1008.61	-0.99814		1008.61	-0.1478		1008.61	-0.06105		1008.61	-0.39391
2208.61	0.00209	0.57024	0.68648	0.80154	0.91698	1.14847		2208.61	0.000449944	0.00121	0.0027	0.00373	0.00573	0.00656		1009.09	0.0145		1009.09	-0.99818		1009.09	-0.14922		1009.09	-0.06387		1009.09	-0.40037
2209.09	0.00209	0.57024	0.68647	0.80154	0.91696	1.14847		2209.09	0.000450806	0.00121	0.0027	0.00373	0.00572	0.00656		1009.57	0.0157		1009.57	-0.99892		1009.57	-0.15166		1009.57	-0.06744		1009.57	-0.40733
2209.58	0.00209	0.57024	0.68646	0.80155	0.91694	1.14847		2209.58	0.000451801	0.00121	0.0027	0.00373	0.00572	0.00655		1010.05	0.017		1010.05	-1.00054		1010.05	-0.15506		1010.05	-0.07169		1010.05	-0.41466
2210.06	0.00209	0.57025	0.68646	0.80156	0.91692	1.14847		2210.06	0.000453259	0.00122	0.00269	0.00372	0.00572	0.00655		1010.53	0.0178		1010.53	-0.99982		1010.53	-0.15928		1010.53	-0.07653		1010.53	-0.42218
2210.54	0.00209	0.57025	0.68645	0.80157	0.91689	1.14847		2210.54	0.000455116	0.00122	0.00269	0.00372	0.00572	0.00655		1011.01	0.018		1011.01	-1.00164		1011.01	-0.16408		1011.01	-0.08185		1011.01	-0.42971
2211.02	0.00209	0.57025	0.68645	0.80158	0.91688	1.14845		2211.02	0.000456972	0.00122	0.00269	0.00372	0.00572	0.00654		1011.5	0.0174		1011.5	-1.00124		1011.5	-0.16924		1011.5	-0.0875		1011.5	-0.43713
2211.51	0.00208	0.57024	0.68644	0.80158	0.91686	1.14843		2211.51	0.000458829	0.00122	0.00268	0.00372	0.00572	0.00654		1011.98	0.0159		1011.98	-1.00258		1011.98	-0.1746		1011.98	-0.09333		1011.98	-0.44433
2211.99	0.00208	0.57024	0.68644	0.80159	0.91685	1.1484		2211.99	0.000459823	0.00122	0.00268	0.00371	0.00572	0.00653		1012.46	0.0139		1012.46	-0.99885		1012.46	-0.18002		1012.46	-0.09917		1012.46	-0.45124
2212.47	0.00208	0.57023	0.68645	0.80159	0.91686	1.14838		2212.47	0.000459359	0.00122	0.00268	0.00371	0.00572	0.00653		1012.94	0.0116		1012.94	-0.99852		1012.94	-0.18546		1012.94	-0.10486		1012.94	-0.45786
2212.95	0.00207	0.57023	0.68646	0.80159	0.91687	1.14836		2212.95	0.000457569	0.00121	0.00268	0.0037	0.00572	0.00652		1013.43	0.00952		1013.43	-0.99841		1013.43	-0.19094		1013.43	-0.11026		1013.43	-0.46418
2213.43	0.00207	0.57024	0.68648	0.8016	0.91689	1.14836		2213.43	0.000454387	0.00121	0.00268	0.0037	0.00571	0.00652		1013.91	0.00764		1013.91	-0.99832		1013.91	-0.19648		1013.91	-0.11525		1013.91	-0.47022
2213.92	0.00207	0.57025	0.6865	0.80161	0.91692	1.14838		2213.92	0.000450143	0.0012	0.00268	0.0037	0.0057	0.00651		1014.39	0.00602		1014.39	-0.99822		1014.39	-0.20212		1014.39	-0.1198		1014.39	-0.47598
2214.4	0.00207	0.57026	0.68652	0.80162	0.91695	1.14841		2214.4	0.00044517	0.0012	0.00268	0.0037	0.0057	0.00651		1014.87	0.00457		1014.87	-0.99754		1014.87	-0.20786		1014.87	-0.1239		1014.87	-0.48147
2214.88	0.00207	0.57027	0.68653	0.80163	0.91698	1.14844		2214.88	0.000440463	0.0012	0.00268	0.0037	0.0057	0.00651		1015.35	0.0032		1015.35	-0.99731		1015.35	-0.21374		1015.35	-0.12759		1015.35	-0.48664
2215.36	0.00207	0.57029	0.68655	0.80164	0.917	1.14848		2215.36	0.00043622	0.00121	0.00269	0.0037	0.0057	0.00652		1015.84	0.00189		1015.84	-0.99846		1015.84	-0.21974		1015.84	-0.13092		1015.84	-0.49147
2215.84	0.00207	0.5703	0.68656	0.80165	0.91703	1.14851		2215.84	0.000432639	0.00121	0.00269	0.00371	0.0057	0.00652		1016.32	0.00071		1016.32	-0.99878		1016.32	-0.2258		1016.32	-0.13393		1016.32	-0.4959
2216.33	0.00207	0.57031	0.68656	0.80166	0.91706	1.14854		2216.33	0.00043012	0.00122	0.00269	0.00371	0.00571	0.00652		1016.8	-0.000175		1016.8	-0.99897		1016.8	-0.23186		1016.8	-0.13661		1016.8	-0.49991
2216.81	0.00207	0.57033	0.68658	0.80168	0.91709	1.14858		2216.81	0.000428396	0.00122	0.00269	0.00371	0.00571	0.00651		1017.28	-0.000606		1017.28	-0.99916		1017.28	-0.2378		1017.28	-0.13892		1017.28	-0.50349
2217.29	0.00208	0.57035	0.68659	0.80171	0.91713	1.14862		2217.29	0.000427866	0.00122	0.00269	0.00371	0.00571	0.00651		1017.76	-0.000479		1017.76	-0.99935		1017.76	-0.24346		1017.76	-0.14084		1017.76	-0.50669
2217.77	0.00208	0.57038	0.68661	0.80176	0.91719	1.14867		2217.77	0.00042833	0.00123	0.00268	0.00371	0.00571	0.00651		1018.25	0.000163		1018.25	-0.99947		1018.25	-0.24866		1018.25	-0.14231		1018.25	-0.50959
2218.26	0.00208	0.57041	0.68664	0.80181	0.91724	1.14873		2218.26	0.000430253	0.00123	0.00268	0.0037	0.00571	0.00651		1018.73	0.00113		1018.73	-0.99951		1018.73	-0.25322		1018.73	-0.14333		1018.73	-0.51229
2218.74	0.00208	0.57044	0.68666	0.80187	0.9173	1.14879		2218.74	0.000433833	0.00124	0.00268	0.0037	0.00571	0.00652		1019.21	0.00208		1019.21	-0.99956		1019.21	-0.257		1019.21	-0.14395		1019.21	-0.51493
2219.22	0.00208	0.57047	0.68669	0.80192	0.91735	1.14886		2219.22	0.000438938	0.00125	0.00267	0.00371	0.00571	0.00653		1019.69	0.00266		1019.69	-0.99835		1019.69	-0.25992		1019.69	-0.14428		1019.69	-0.51765
2219.7	0.00208	0.5705	0.68673	0.80197	0.91741	1.14894		2219.7	0.000445436	0.00126	0.00268	0.00371	0.00571	0.00653		1020.18	0.0026		1020.18	-0.99959		1020.18	-0.26198		1020.18	-0.14444		1020.18	-0.52055
2220.18	0.00208	0.57054	0.68677	0.80202	0.91746	1.14902		2220.18	0.000452729	0.00127	0.00268	0.00372	0.00572	0.00654		1020.66	0.00179		1020.66	-0.99891		1020.66	-0.26332		1020.66	-0.14458		1020.66	-0.52369
2220.67	0.00208	0.57058	0.68682	0.80208	0.91752	1.14912		2220.67	0.000460089	0.00128	0.00268	0.00373	0.00572	0.00654		1021.14	0.000325		1021.14	-0.99811		1021.14	-0.26408		1021.14	-0.14481		1021.14	-0.52711
2221.15	0.00208	0.57063	0.68688	0.80214	0.9176	1.14923		2221.15	0.000466586	0.00128	0.00269	0.00374	0.00573	0.00655		1021.62	-0.00155		1021.62	-0.99895		1021.62	-0.26448		1021.62	-0.14523		1021.62	-0.53076
2221.63	0.00207	0.57068	0.68695	0.80221	0.91768	1.14935		2221.63	0.000471426	0.00129	0.0027	0.00375	0.00573	0.00655		1022.1	-0.00346		1022.1	-0.99973		1022.1	-0.26466		1022.1	-0.14586		1022.1	-0.53457
2222.11	0.00207	0.57074	0.68702	0.8023	0.91778	1.14948		2222.11	0.000474278	0.00128	0.0027	0.00375	0.00574	0.00655		1022.59	-0.00506		1022.59	-1.00045		1022.59	-0.26478		1022.59	-0.14671		1022.59	-0.53845
2222.59	0.00207	0.5708	0.6871	0.80238	0.91789	1.1496		2222.59	0.00047514	0.00128	0.00271	0.00376	0.00575	0.00655		1023.07	-0.00607		1023.07	-1.00111		1023.07	-0.26482		1023.07	-0.14777		1023.07	-0.54231
2223.08	0.00207	0.57086	0.68719	0.80248	0.918	1.14972		2223.08	0.000474344	0.00128	0.00271	0.00376	0.00575	0.00655		1023.55	-0.00635		1023.55	-1.0017		1023.55	-0.26478		1023.55	-0.14901		1023.55	-0.54608
2223.56	0.00207	0.57093	0.68728	0.80258	0.91812	1.14985		2223.56	0.000472686	0.00128	0.00272	0.00376	0.00575	0.00655		1024.03	-0.00592		1024.03	-1.00224		1024.03	-0.26462		1024.03	-0.15041		1024.03	-0.54974
2224.04	0.00207	0.571	0.68739	0.8027	0.91824	1.14999		2224.04	0.000470697	0.00128	0.00272	0.00375	0.00576	0.00654		1024.52	-0.00497		1024.52	-1.00271		1024.52	-0.26432		1024.52	-0.15197		1024.52	-0.55329
2224.52	0.00207	0.57108	0.68751	0.80284	0.91839	1.15016		2224.52	0.000469305	0.00128	0.00272	0.00375	0.00576	0.00654		1025	-0.00371		1025	-1.00313		1025	-0.26388		1025	-0.15367		1025	-0.55677
2225.01	0.00206	0.57117	0.68765	0.80299	0.91855	1.15036		2225.01	0.000468575	0.00128	0.00273	0.00374	0.00576	0.00654		1025.48	-0.00239		1025.48	-1.00348		1025.48	-0.26334		1025.48	-0.15551		1025.48	-0.56023
2225.49	0.00206	0.57128	0.68781	0.80317	0.91873	1.15059		2225.49	0.000468178	0.00128	0.00273	0.00374	0.00575	0.00654		1025.96	-0.00121		1025.96	-1.00378		1025.96	-0.26286		1025.96	-0.15748		1025.96	-0.56372
2225.97	0.00206	0.5714	0.68797	0.80336	0.91892	1.15085		2225.97	0.000468111	0.00129	0.00273	0.00373	0.00575	0.00654		1026.44	-0.000271		1026.44	-1.00401		1026.44	-0.26252		1026.44	-0.15955		1026.44	-0.56727
2226.45	0.00205	0.57153	0.68814	0.80356	0.91913	1.15113		2226.45	0.000467249	0.00129	0.00273	0.00373	0.00574	0.00654		1026.92	0.000403		1026.92	-1.00418		1026.92	-0.2625		1026.92	-0.16169		1026.92	-0.57094
2226.93	0.00205	0.57166	0.68832	0.80378	0.91936	1.15142		2226.93	0.000465194	0.00129	0.00272	0.00373	0.00573	0.00654		1027.41	0.000907		1027.41	-1.00323		1027.41	-0.26294		1027.41	-0.16392		1027.41	-0.57474
2227.42	0.00205	0.5718	0.68851	0.804	0.9196	1.15173		2227.42	0.000461547	0.0013	0.00272	0.00373	0.00572	0.00654		1027.89	0.0014		1027.89	-1.00275		1027.89	-0.26392		1027.89	-0.1662		1027.89	-0.57868
2227.9	0.00205	0.57196	0.68871	0.80425	0.91987	1.15206		2227.9	0.000456044	0.00129	0.00271	0.00372	0.0057	0.00654		1028.37	0.00206		1028.37	-1.00268		1028.37	-0.2655		1028.37	-0.16855		1028.37	-0.58274
2228.38	0.00204	0.57213	0.68893	0.80451	0.92016	1.15242		2228.38	0.000449613	0.00129	0.0027	0.00372	0.00569	0.00653		1028.85	0.00302		1028.85	-1.00287		1028.85	-0.26768		1028.85	-0.17093		1028.85	-0.58686
2228.86	0.00204	0.57232	0.68918	0.8048	0.92048	1.15281		2228.86	0.000442518	0.00128	0.00269	0.00371	0.00568	0.00653		1029.34	0.00433		1029.34	-1.00313		1029.34	-0.2704		1029.34	-0.17332		1029.34	-0.59095
2229.34	0.00204	0.57253	0.68944	0.80511	0.92083	1.15323		2229.34	0.000436021	0.00127	0.00268	0.0037	0.00567	0.00652		1029.82	0.00584		1029.82	-1.00334		1029.82	-0.27356		1029.82	-0.17568		1029.82	-0.59494
2229.83	0.00204	0.57275	0.68973	0.80545	0.92121	1.1537		2229.83	0.000431181	0.00127	0.00267	0.00369	0.00566	0.00651		1030.3	0.00732		1030.3	-1.00348		1030.3	-0.27706		1030.3	-0.17796		1030.3	-0.59873
2230.31	0.00205	0.57299	0.69002	0.8058	0.92162	1.1542		2230.31	0.000429059	0.00126	0.00266	0.00368	0.00567	0.0065		1030.78	0.00838		1030.78	-1.00368		1030.78	-0.28076		1030.78	-0.18012		1030.78	-0.60226
2230.79	0.00205	0.57324	0.69034	0.80616	0.92205	1.15473		2230.79	0.000430849	0.00126	0.00265	0.00368	0.00567	0.00649		1031.27	0.00869		1031.27	-1.00408		1031.27	-0.28456		1031.27	-0.18216		1031.27	-0.60548
2231.27	0.00205	0.57351	0.69066	0.80654	0.92251	1.15529		2231.27	0.000436485	0.00126	0.00264	0.00369	0.00568	0.00648		1031.75	0.00802		1031.75	-1.00476		1031.75	-0.28834		1031.75	-0.18407		1031.75	-0.60838
2231.76	0.00206	0.57379	0.69101	0.80695	0.92299	1.1559		2231.76	0.000445966	0.00126	0.00263	0.00369	0.00569	0.00647		1032.23	0.00638		1032.23	-1.00571		1032.23	-0.29204		1032.23	-0.18588		1032.23	-0.61099
2232.24	0.00206	0.57409	0.69138	0.80739	0.92352	1.15656		2232.24	0.00045863	0.00127	0.00262	0.00369	0.0057	0.00646		1032.71	0.00403		1032.71	-1.00683		1032.71	-0.29556		1032.71	-0.18763		1032.71	-0.61333
2232.72	0.00206	0.57441	0.69179	0.80786	0.92408	1.15726		2232.72	0.00047315	0.00127	0.00262	0.0037	0.0057	0.00645		1033.19	0.00137		1033.19	-1.00796		1033.19	-0.29886		1033.19	-0.18935		1033.19	-0.61542
2233.2	0.00206	0.57476	0.69223	0.80838	0.92469	1.15802		2233.2	0.000487605	0.00128	0.00262	0.0037	0.00571	0.00645		1033.67	-0.00101		1033.67	-1.00897		1033.67	-0.3019		1033.67	-0.19104		1033.67	-0.61728
2233.68	0.00206	0.57513	0.69271	0.80894	0.92534	1.15883		2233.68	0.000500601	0.00128	0.00262	0.0037	0.00571	0.00645		1034.16	-0.00258		1034.16	-1.00985		1034.16	-0.30468		1034.16	-0.19267		1034.16	-0.6189
2234.16	0.00205	0.57552	0.69321	0.80954	0.92602	1.15968		2234.16	0.000510547	0.00129	0.00263	0.0037	0.00571	0.00645		1034.64	-0.00296		1034.64	-1.01066		1034.64	-0.30718		1034.64	-0.1942		1034.64	-0.62027
2234.65	0.00205	0.57593	0.69375	0.81017	0.92674	1.16058		2234.65	0.000516647	0.00129	0.00264	0.0037	0.00571	0.00646		1035.12	-0.00208		1035.12	-1.01206		1035.12	-0.3094		1035.12	-0.19554		1035.12	-0.62137
2235.13	0.00205	0.57636	0.69432	0.81084	0.92751	1.16152		2235.13	0.000518703	0.00129	0.00265	0.0037	0.00571	0.00647		1035.6	-0.000145		1035.6	-1.01425		1035.6	-0.3114		1035.6	-0.19663		1035.6	-0.62218
2235.61	0.00205	0.57682	0.69492	0.81155	0.92832	1.16252		2235.61	0.000517642	0.00129	0.00266	0.00369	0.00571	0.00648		1036.09	0.00237		1036.09	-1.01734		1036.09	-0.31316		1036.09	-0.19738		1036.09	-0.62267
2236.09	0.00204	0.57731	0.69557	0.81231	0.92919	1.16359		2236.09	0.000514658	0.00129	0.00267	0.00369	0.00571	0.00648		1036.57	0.00488		1036.57	-1.01908		1036.57	-0.31468		1036.57	-0.19778		1036.57	-0.62284
2236.58	0.00204	0.57784	0.69626	0.81311	0.93012	1.16474		2236.58	0.000511011	0.00129	0.00267	0.00369	0.00571	0.00648		1037.05	0.00686		1037.05	-1.02049		1037.05	-0.31594		1037.05	-0.19779		1037.05	-0.62267
2237.06	0.00203	0.57841	0.69701	0.81396	0.9311	1.16597		2237.06	0.000507961	0.00128	0.00268	0.00368	0.00572	0.00649		1037.53	0.00791		1037.53	-1.02137		1037.53	-0.31686		1037.53	-0.19746		1037.53	-0.6222
2237.54	0.00203	0.57901	0.69779	0.81485	0.93214	1.16727		2237.54	0.000506303	0.00128	0.00268	0.00368	0.00572	0.00649		1038.01	0.00785		1038.01	-1.02165		1038.01	-0.31744		1038.01	-0.19684		1038.01	-0.62144
2238.02	0.00202	0.57964	0.69862	0.81579	0.93323	1.16865		2238.02	0.000506038	0.00128	0.00268	0.00369	0.00573	0.0065		1038.5	0.00675		1038.5	-1.02132		1038.5	-0.31762		1038.5	-0.19599		1038.5	-0.62045
2238.5	0.00202	0.58031	0.69947	0.81677	0.93436	1.17009		2238.5	0.000507099	0.00128	0.00268	0.00369	0.00573	0.00651		1038.98	0.00489		1038.98	-1.02047		1038.98	-0.31744		1038.98	-0.19498		1038.98	-0.61931
2238.99	0.00202	0.581	0.70037	0.8178	0.93555	1.17159		2238.99	0.000509088	0.00128	0.00267	0.00369	0.00574	0.00652		1039.46	0.00265		1039.46	-1.01918		1039.46	-0.31696		1039.46	-0.19388		1039.46	-0.61812
2239.47	0.00201	0.58172	0.7013	0.81888	0.9368	1.17317		2239.47	0.000511674	0.00128	0.00267	0.0037	0.00575	0.00653		1039.94	0.000402		1039.94	-1.01745		1039.94	-0.31628		1039.94	-0.19271		1039.94	-0.61698
2239.95	0.00201	0.58249	0.70228	0.82003	0.93812	1.17483		2239.95	0.000514724	0.00129	0.00267	0.0037	0.00576	0.00654		1040.42	-0.00153		1040.42	-1.01528		1040.42	-0.31552		1040.42	-0.19152		1040.42	-0.61601
2240.43	0.00201	0.58329	0.70331	0.82124	0.9395	1.17658		2240.43	0.000518238	0.0013	0.00267	0.0037	0.00577	0.00655		1040.91	-0.00294		1040.91	-1.0126		1040.91	-0.31478		1040.91	-0.19029		1040.91	-0.61525
2240.91	0.00202	0.58414	0.70439	0.82252	0.94097	1.17842		2240.91	0.000522018	0.00131	0.00268	0.00371	0.00578	0.00656		1041.39	-0.0037		1041.39	-1.00942		1041.39	-0.31414		1041.39	-0.18904		1041.39	-0.61474
2241.4	0.00202	0.58502	0.70553	0.82386	0.9425	1.18035		2241.4	0.000526195	0.00132	0.00268	0.00372	0.0058	0.00656		1041.87	-0.00376		1041.87	-1.00578		1041.87	-0.31358		1041.87	-0.18774		1041.87	-0.61444
2241.88	0.00202	0.58594	0.70671	0.82525	0.94409	1.18234		2241.88	0.000530439	0.00133	0.00269	0.00373	0.00582	0.00658		1042.35	-0.0032		1042.35	-1.00324		1042.35	-0.313		1042.35	-0.18639		1042.35	-0.61429
2242.36	0.00202	0.58689	0.70793	0.82669	0.94573	1.18439		2242.36	0.000534285	0.00135	0.0027	0.00374	0.00584	0.00659		1042.84	-0.00215		1042.84	-1.00068		1042.84	-0.31222		1042.84	-0.18499		1042.84	-0.61421
2242.84	0.00202	0.58786	0.70918	0.82817	0.94742	1.1865		2242.84	0.000537203	0.00135	0.0027	0.00375	0.00586	0.00661		1043.32	-0.000827		1043.32	-0.99804		1043.32	-0.31106		1043.32	-0.18356		1043.32	-0.61411
2243.33	0.00202	0.58886	0.71046	0.82969	0.94916	1.18866		2243.33	0.000538927	0.00136	0.00271	0.00376	0.00589	0.00662		1043.8	0.000516		1043.8	-0.99533		1043.8	-0.30938		1043.8	-0.18213		1043.8	-0.61393
2243.81	0.00202	0.58989	0.71177	0.83126	0.95094	1.19087		2243.81	0.000539059	0.00136	0.00272	0.00377	0.00591	0.00664		1044.28	0.00166		1044.28	-0.99262		1044.28	-0.30704		1044.28	-0.18071		1044.28	-0.61363
2244.29	0.00202	0.59095	0.71312	0.83286	0.95277	1.19313		2244.29	0.000537733	0.00135	0.00273	0.00378	0.00592	0.00666		1044.76	0.00243		1044.76	-0.99003		1044.76	-0.30406		1044.76	-0.17933		1044.76	-0.61319
2244.77	0.00203	0.59204	0.7145	0.83451	0.95464	1.19545		2244.77	0.000535346	0.00134	0.00274	0.00378	0.00594	0.00667		1045.25	0.0028		1045.25	-0.98771		1045.25	-0.3006		1045.25	-0.17804		1045.25	-0.61265
2245.25	0.00203	0.59316	0.71593	0.8362	0.95657	1.19784		2245.25	0.000532428	0.00133	0.00274	0.00378	0.00595	0.00669		1045.73	0.00286		1045.73	-0.98582		1045.73	-0.29688		1045.73	-0.17686		1045.73	-0.61205
2245.74	0.00203	0.59433	0.71741	0.83795	0.95855	1.20031		2245.74	0.000529444	0.00133	0.00275	0.00378	0.00596	0.00671		1046.21	0.00284		1046.21	-0.9845		1046.21	-0.2932		1046.21	-0.17581		1046.21	-0.61143
2246.22	0.00203	0.59553	0.71895	0.83975	0.96061	1.20287		2246.22	0.00052772	0.00132	0.00275	0.00378	0.00597	0.00674		1046.69	0.00299		1046.69	-0.98385		1046.69	-0.28988		1046.69	-0.17491		1046.69	-0.61087
2246.7	0.00203	0.5968	0.72056	0.84164	0.96276	1.20555		2246.7	0.000527787	0.00132	0.00276	0.00379	0.00598	0.00677		1047.17	0.00353		1047.17	-0.98391		1047.17	-0.28716		1047.17	-0.17417		1047.17	-0.61039
2247.18	0.00202	0.59813	0.72226	0.84362	0.96504	1.2084		2247.18	0.00053024	0.00131	0.00275	0.00379	0.006	0.00679		1047.66	0.00452		1047.66	-0.98464		1047.66	-0.28516		1047.66	-0.17357		1047.66	-0.61004
2247.66	0.00202	0.59955	0.72406	0.84573	0.96745	1.21142		2247.66	0.000535147	0.00131	0.00275	0.00379	0.00601	0.00682		1048.14	0.00589		1048.14	-0.98598		1048.14	-0.28392		1048.14	-0.17307		1048.14	-0.60981
2248.15	0.00202	0.60106	0.72596	0.84795	0.97002	1.21463		2248.15	0.000542574	0.00131	0.00275	0.0038	0.00603	0.00685		1048.62	0.00736		1048.62	-0.9878		1048.62	-0.28334		1048.62	-0.17265		1048.62	-0.60971
2248.63	0.00202	0.60265	0.72796	0.85029	0.97273	1.21802		2248.63	0.000551592	0.00131	0.00275	0.00381	0.00605	0.00688		1049.1	0.00862		1049.1	-0.98999		1049.1	-0.28328		1049.1	-0.17226		1049.1	-0.60972
2249.11	0.00201	0.6043	0.73005	0.85272	0.97555	1.22155		2249.11	0.000561472	0.00131	0.00276	0.00382	0.00607	0.00691		1049.59	0.00939		1049.59	-0.99246		1049.59	-0.28362		1049.59	-0.17191		1049.59	-0.60981
2249.59	0.00201	0.606	0.73219	0.85523	0.97846	1.2252		2249.59	0.000571021	0.00132	0.00277	0.00384	0.00611	0.00694		1050.07	0.00953		1050.07	-0.99513		1050.07	-0.28426		1050.07	-0.17161		1050.07	-0.60997
2250.07	0.00201	0.60773	0.73437	0.85778	0.98141	1.22891		2250.07	0.000289788	0.000660798	0.00139	0.00193	0.00307	0.00349		1050.55	0.00907		1050.55	-0.99797		1050.55	-0.2852		1050.55	-0.17143		1050.55	-0.61021
2250.56	0.00201	0.60947	0.73658	0.86036	0.98439	1.23266		2250.56	0.000293335	0.000665012	0.0014	0.00194	0.00309	0.00351		1051.03	0.00828		1051.03	-1.00092		1051.03	-0.28654		1051.03	-0.17142		1051.03	-0.61051
2251.04	0.00201	0.61121	0.73879	0.86296	0.98737	1.23643		2251.04	0.000296187	0.000670753	0.00141	0.00195	0.0031	0.00353		1051.51	0.00744		1051.51	-1.00391		1051.51	-0.28836		1051.51	-0.17163		1051.51	-0.61088
2251.52	0.00201	0.61296	0.74101	0.86557	0.99035	1.24021		2251.52	0.000298441	0.000677224	0.00142	0.00196	0.00312	0.00355		1052	0.00683		1052	-1.00682		1052	-0.29074		1052	-0.17208		1052	-0.61131
2252	0.00202	0.6147	0.74323	0.86819	0.99333	1.244		2252	0.000300331	0.000683994	0.00144	0.00197	0.00314	0.00357		1052.48	0.00662		1052.48	-1.00953		1052.48	-0.29374		1052.48	-0.17273		1052.48	-0.61178
2252.49	0.00202	0.61645	0.74546	0.87082	0.99631	1.24779		2252.49	0.000302022	0.000690134	0.00145	0.00198	0.00315	0.0036		1052.96	0.00679		1052.96	-1.01193		1052.96	-0.29728		1052.96	-0.17349		1052.96	-0.61229
2252.97	0.00202	0.6182	0.74767	0.87344	0.99928	1.25155		2252.97	0.000303746	0.000695576	0.00145	0.00198	0.00317	0.00362		1053.44	0.00718		1053.44	-1.01391		1053.44	-0.30122		1053.44	-0.17426		1053.44	-0.61282
2253.45	0.00203	0.61993	0.74987	0.87604	1.00222	1.25525		2253.45	0.00030504	0.00069999	0.00146	0.00199	0.00318	0.00364		1053.92	0.00755		1053.92	-1.01546		1053.92	-0.30538		1053.92	-0.17491		1053.92	-0.61335
2253.93	0.00203	0.62163	0.75203	0.87858	1.00511	1.25888		2253.93	0.000305869	0.000703409	0.00146	0.002	0.0032	0.00366		1054.41	0.00765		1054.41	-1.01656		1054.41	-0.30946		1054.41	-0.17537		1054.41	-0.61387
2254.41	0.00203	0.62329	0.75414	0.88105	1.00793	1.26239		2254.41	0.000306134	0.000705699	0.00147	0.00201	0.00321	0.00368		1054.89	0.00729		1054.89	-1.01725		1054.89	-0.31318		1054.89	-0.17558		1054.89	-0.61432
2254.9	0.00203	0.62491	0.75617	0.88344	1.01066	1.26579		2254.9	0.00030557	0.000706628	0.00147	0.00202	0.00323	0.0037		1055.37	0.00637		1055.37	-1.01756		1055.37	-0.31628		1055.37	-0.17556		1055.37	-0.61466
2255.38	0.00203	0.62647	0.75814	0.88573	1.0133	1.26906		2255.38	0.00030431	0.000705898	0.00147	0.00203	0.00324	0.00371		1055.85	0.00491		1055.85	-1.01756		1055.85	-0.31852		1055.85	-0.17536		1055.85	-0.61484
2255.86	0.00203	0.62797	0.76003	0.88794	1.01584	1.27223		2255.86	0.000303017	0.000703442	0.00147	0.00203	0.00325	0.00372		1056.34	0.00301		1056.34	-1.01727		1056.34	-0.31978		1056.34	-0.17506		1056.34	-0.61482
2256.34	0.00203	0.62943	0.76185	0.89007	1.0183	1.2753		2256.34	0.00030189	0.000699493	0.00147	0.00204	0.00326	0.00373		1056.82	0.000842		1056.82	-1.01681		1056.82	-0.32006		1056.82	-0.17477		1056.82	-0.61464
2256.82	0.00202	0.63084	0.7636	0.89213	1.02066	1.27827		2256.82	0.00030116	0.000694879	0.00146	0.00205	0.00326	0.00374		1057.3	-0.00135		1057.3	-1.01629		1057.3	-0.31948		1057.3	-0.17458		1057.3	-0.61434
2257.31	0.00202	0.63221	0.76532	0.89414	1.02297	1.28118		2257.31	0.000301359	0.000690499	0.00146	0.00206	0.00327	0.00375		1057.78	-0.00327		1057.78	-1.01593		1057.78	-0.31826		1057.78	-0.17459		1057.78	-0.61406
2257.79	0.00202	0.63356	0.76701	0.89612	1.02523	1.28405		2257.79	0.000302752	0.00068791	0.00146	0.00207	0.00328	0.00377		1058.26	-0.00463		1058.26	-1.01592		1058.26	-0.31672		1058.26	-0.17483		1058.26	-0.61392
2258.27	0.00203	0.63492	0.76872	0.89812	1.02751	1.28694		2258.27	0.000305172	0.000687943	0.00147	0.00208	0.00329	0.00378		1058.75	-0.00518		1058.75	-1.01645		1058.75	-0.31514		1058.75	-0.17533		1058.75	-0.61402
2258.75	0.00203	0.63631	0.77047	0.90017	1.02985	1.28989		2258.75	0.000308853	0.000691295	0.00147	0.00209	0.0033	0.0038		1059.23	-0.00482		1059.23	-1.01762		1059.23	-0.31378		1059.23	-0.17605		1059.23	-0.61445
2259.24	0.00203	0.63776	0.77232	0.90232	1.0323	1.29298		2259.24	0.000313694	0.000697634	0.00148	0.0021	0.00332	0.00383		1059.71	-0.00359		1059.71	-1.01946		1059.71	-0.31282		1059.71	-0.17695		1059.71	-0.61519
2259.72	0.00203	0.63929	0.77426	0.90458	1.03489	1.29623		2259.72	0.000319795	0.000706561	0.00149	0.00212	0.00334	0.00385		1060.19	-0.00174		1060.19	-1.02189		1060.19	-0.31234		1060.19	-0.17798		1060.19	-0.61623
2260.2	0.00203	0.6409	0.77631	0.90696	1.03762	1.29964		2260.2	0.000326891	0.000717248	0.0015	0.00213	0.00336	0.00387		1060.67	0.000355		1060.67	-1.02484		1060.67	-0.31232		1060.67	-0.17911		1060.67	-0.61752
2260.68	0.00203	0.64257	0.77844	0.90944	1.04046	1.3032		2260.68	0.000334949	0.000728665	0.00151	0.00214	0.00339	0.0039		1061.16	0.0022		1061.16	-1.02821		1061.16	-0.31266		1061.16	-0.18033		1061.16	-0.61904
2261.16	0.00203	0.64427	0.7806	0.91195	1.04336	1.30682		2261.16	0.000343471	0.000740282	0.00152	0.00215	0.00342	0.00393		1061.64	0.00335		1061.64	-1.03197		1061.64	-0.31326		1061.64	-0.18168		1061.64	-0.62079
2261.65	0.00203	0.64596	0.78276	0.91445	1.04627	1.31044		2261.65	0.00035196	0.000751202	0.00154	0.00215	0.00345	0.00395		1062.12	0.00351		1062.12	-1.0361		1062.12	-0.31392		1062.12	-0.18321		1062.12	-0.62278
2262.13	0.00203	0.64762	0.78486	0.91689	1.04912	1.31399		2262.13	0.00035972	0.000760827	0.00155	0.00216	0.00347	0.00398		1062.6	0.00267		1062.6	-1.04062		1062.6	-0.31446		1062.6	-0.18496		1062.6	-0.62502
2262.61	0.00203	0.64921	0.78689	0.91923	1.05186	1.3174		2262.61	0.000366219	0.000768827	0.00156	0.00217	0.0035	0.004		1063.09	0.00106		1063.09	-1.0455		1063.09	-0.31476		1063.09	-0.18695		1063.09	-0.62748
2263.09	0.00204	0.65072	0.78881	0.92146	1.05446	1.32065		2263.09	0.000370961	0.000774536	0.00158	0.00218	0.00352	0.00403		1063.57	-0.00091		1063.57	-1.05066		1063.57	-0.3147		1063.57	-0.18917		1063.57	-0.63012
2263.57	0.00204	0.65213	0.7906	0.92354	1.0569	1.32369		2263.57	0.000373581	0.000777855	0.00159	0.00219	0.00354	0.00405		1064.05	-0.00276		1064.05	-1.05595		1064.05	-0.3143		1064.05	-0.19158		1064.05	-0.63285
2264.06	0.00204	0.65345	0.79226	0.92547	1.05914	1.3265		2264.06	0.000373847	0.000778618	0.0016	0.0022	0.00356	0.00407		1064.53	-0.00413		1064.53	-1.0612		1064.53	-0.31368		1064.53	-0.19411		1064.53	-0.63559
2264.54	0.00204	0.65463	0.79376	0.92722	1.06116	1.32903		2264.54	0.000371791	0.000777258	0.0016	0.0022	0.00357	0.00409		1065.01	-0.00482		1065.01	-1.06656		1065.01	-0.31308		1065.01	-0.19669		1065.01	-0.63828
2265.02	0.00204	0.65568	0.79507	0.92875	1.06294	1.33126		2265.02	0.000367911	0.000774635	0.00161	0.00221	0.00357	0.00411		1065.49	-0.00483		1065.49	-1.07225		1065.49	-0.31268		1065.49	-0.19927		1065.49	-0.64088
2265.5	0.00204	0.65658	0.7962	0.93007	1.06446	1.33316		2265.5	0.000362571	0.000772113	0.00161	0.00221	0.00358	0.00413		1065.98	-0.00442		1065.98	-1.07757		1065.98	-0.31274		1065.98	-0.20176		1065.98	-0.64337
2265.99	0.00205	0.65733	0.79714	0.93119	1.06574	1.33475		2265.99	0.000357	0.000771183	0.00161	0.00221	0.00358	0.00415		1066.46	-0.00387		1066.46	-1.08246		1066.46	-0.31332		1066.46	-0.20411		1066.46	-0.64573
2266.47	0.00205	0.65797	0.79794	0.93213	1.06682	1.33608		2266.47	0.00035186	0.000772743	0.00161	0.00221	0.00358	0.00416		1066.94	-0.00347		1066.94	-1.08642		1066.94	-0.31436		1066.94	-0.20624		1066.94	-0.64793
2266.95	0.00205	0.65852	0.79863	0.93294	1.06777	1.33723		2266.95	0.000348345	0.000777291	0.00161	0.00222	0.00358	0.00417		1067.42	-0.00332		1067.42	-1.08947		1067.42	-0.31564		1067.42	-0.2081		1067.42	-0.64991
2267.43	0.00205	0.65902	0.79927	0.93368	1.06863	1.33828		2267.43	0.000347152	0.000784726	0.00161	0.00222	0.00359	0.00419		1067.91	-0.00336		1067.91	-1.0914		1067.91	-0.31682		1067.91	-0.20964		1067.91	-0.65162
2267.91	0.00204	0.65951	0.79989	0.93441	1.06948	1.3393		2267.91	0.000348445	0.000793987	0.00162	0.00223	0.0036	0.0042		1068.39	-0.00341		1068.39	-1.09228		1068.39	-0.31752		1068.39	-0.21081		1068.39	-0.65301
2268.4	0.00204	0.66	0.80053	0.93514	1.07034	1.34035		2268.4	0.000352126	0.000804079	0.00163	0.00224	0.00362	0.00422		1068.87	-0.00323		1068.87	-1.09148		1068.87	-0.31742		1068.87	-0.2116		1068.87	-0.65406
2268.88	0.00204	0.66053	0.8012	0.93591	1.07124	1.34146		2268.88	0.000357332	0.000813606	0.00164	0.00225	0.00364	0.00424		1069.35	-0.00265		1069.35	-1.0894		1069.35	-0.31636		1069.35	-0.21204		1069.35	-0.6548
2269.36	0.00204	0.66108	0.80191	0.93674	1.0722	1.34265		2269.36	0.000363401	0.000821905	0.00166	0.00226	0.00366	0.00426		1069.83	-0.00167		1069.83	-1.08628		1069.83	-0.31428		1069.83	-0.21216		1069.83	-0.65531
2269.84	0.00204	0.66168	0.80267	0.93762	1.07324	1.34394		2269.84	0.000369303	0.000828279	0.00167	0.00227	0.00368	0.00428		1070.32	-0.000466		1070.32	-1.08115		1070.32	-0.3113		1070.32	-0.212		1070.32	-0.65566
2270.32	0.00204	0.66233	0.80349	0.93858	1.07435	1.34534		2270.32	0.000374742	0.000833126	0.00167	0.00229	0.00369	0.0043		1070.8	0.000642		1070.8	-1.07394		1070.8	-0.30762		1070.8	-0.2116		1070.8	-0.65592
2270.81	0.00203	0.66302	0.80437	0.93962	1.07556	1.34685		2270.81	0.000379849	0.000836977	0.00168	0.0023	0.00371	0.00432		1071.28	0.00133		1071.28	-1.06483		1071.28	-0.30354		1071.28	-0.21096		1071.28	-0.65612
2271.29	0.00203	0.66377	0.80531	0.94073	1.07684	1.34845		2271.29	0.000385155	0.000840927	0.00168	0.00231	0.00372	0.00433		1071.76	0.00133		1071.76	-1.05418		1071.76	-0.29928		1071.76	-0.2101		1071.76	-0.65624
2271.77	0.00203	0.66453	0.80628	0.94189	1.07817	1.35011		2271.77	0.000391158	0.000845442	0.00169	0.00233	0.00373	0.00435		1072.24	0.000515		1072.37	-1.04147		1072.24	-0.29506		1072.24	-0.20899		1072.24	-0.65621
2272.25	0.00203	0.66529	0.80726	0.94305	1.0795	1.35177		2272.25	0.000398421	0.000850953	0.00169	0.00234	0.00374	0.00436		1072.73	-0.000986		1072.91	-1.02674		1072.73	-0.2909		1072.73	-0.2076		1072.73	-0.65592
2272.74	0.00203	0.66602	0.8082	0.94416	1.08076	1.35336		2272.74	0.000406579	0.000856962	0.00169	0.00236	0.00375	0.00438		1073.21	-0.00285		1073.49	-1.0098		1073.21	-0.28676		1073.21	-0.20587		1073.21	-0.65521
2273.22	0.00203	0.66668	0.80907	0.9452	1.08193	1.35484		2273.22	0.000415401	0.000863137	0.0017	0.00237	0.00376	0.00439		1073.69	-0.00468		1073.99	-0.98928		1073.69	-0.28246		1073.69	-0.20371		1073.69	-0.65389
2273.7	0.00203	0.66727	0.80987	0.94614	1.08298	1.35618		2273.7	0.000423726	0.000868283	0.0017	0.00238	0.00376	0.00439		1074.17	-0.00603		1074.5	-0.96747		1074.17	-0.27764		1074.17	-0.20106		1074.17	-0.65179
2274.18	0.00203	0.66779	0.81058	0.94697	1.08391	1.35738		2274.18	0.000430359	0.000871305	0.0017	0.00238	0.00376	0.00439		1074.66	-0.00666		1074.81	-0.94431		1074.66	-0.27196		1074.66	-0.19782		1074.66	-0.64874
2274.66	0.00204	0.66822	0.8112	0.94771	1.08471	1.35842		2274.66	0.000434538	0.000871537	0.00169	0.00238	0.00376	0.00438		1075.14	-0.0065		1075.08	-0.92082		1075.14	-0.26504		1075.14	-0.19395		1075.14	-0.64465
2275.15	0.00204	0.66857	0.81172	0.94831	1.08537	1.35927		2275.15	0.000435766	0.000868682	0.00168	0.00238	0.00375	0.00437		1075.62	-0.00568		1075.27	-0.89887		1075.62	-0.2566		1075.62	-0.18944		1075.62	-0.63954
2275.63	0.00204	0.6688	0.81208	0.94876	1.08585	1.35987		2275.63	0.000434041	0.000862839	0.00166	0.00237	0.00373	0.00435		1076.1	-0.00447		1075.55	-0.87907		1076.1	-0.2465		1076.1	-0.18436		1076.1	-0.63357
2276.11	0.00204	0.66888	0.81225	0.94898	1.08607	1.36014		2276.11	0.000430028	0.000854273	0.00165	0.00236	0.00371	0.00433		1076.58	-0.00323		1075.93	-0.86183		1076.58	-0.23486		1076.58	-0.17883		1076.58	-0.62705
2276.59	0.00204	0.66876	0.81217	0.94892	1.08598	1.36		2276.59	0.000424721	0.000843649	0.00163	0.00235	0.00369	0.00431		1077.07	-0.00232		1076.32	-0.84768		1077.07	-0.22202		1077.07	-0.17307		1077.07	-0.62042
2277.07	0.00205	0.66841	0.81179	0.94851	1.08549	1.35935		2277.07	0.000419348	0.00083203	0.00162	0.00233	0.00367	0.00428		1077.55	-0.00195		1076.71	-0.838		1077.55	-0.20858		1077.55	-0.16737		1077.55	-0.61422
2277.56	0.00205	0.66779	0.81107	0.9477	1.08457	1.35816		2277.56	0.000414539	0.000820079	0.0016	0.00232	0.00364	0.00425		1078.03	-0.0022		1077.17	-0.83312		1078.03	-0.19528		1078.03	-0.16202		1078.03	-0.60896
2278.04	0.00206	0.66687	0.80998	0.94646	1.08313	1.35633		2278.04	0.000411189	0.000808626	0.00159	0.0023	0.00361	0.00422		1078.51	-0.00298		1077.64	-0.83368		1078.51	-0.1829		1078.51	-0.15733		1078.51	-0.60508
2278.52	0.00206	0.66562	0.80845	0.9447	1.08111	1.35379		2278.52	0.000409133	0.000798137	0.00158	0.00227	0.00358	0.00418		1078.99	-0.00408		1078.26	-0.83932		1078.99	-0.17222		1078.99	-0.15357		1078.99	-0.6029
2279	0.00207	0.66397	0.80642	0.94234	1.07839	1.35039		2279	0.000408138	0.000788809	0.00156	0.00225	0.00354	0.00412		1079.48	-0.0052		1079.11	-0.85012		1079.48	-0.16386		1079.48	-0.15097		1079.48	-0.60266
2279.49	0.00207	0.66187	0.80382	0.93929	1.07487	1.34601		2279.49	0.000407342	0.000780444	0.00155	0.00221	0.00349	0.00406		1079.96	-0.00604		1079.85	-0.86549		1079.96	-0.15826		1079.96	-0.14971		1079.96	-0.60449
2279.97	0.00207	0.65931	0.80062	0.93554	1.07053	1.34062		2279.97	0.000405883	0.000772245	0.00153	0.00217	0.00343	0.00399		1080.44	-0.00631		1080.51	-0.88455		1080.44	-0.15572		1080.44	-0.14993		1080.44	-0.60849
2280.45	0.00207	0.65638	0.79694	0.93121	1.06552	1.33439		2280.45	0.000402798	0.000763217	0.0015	0.00213	0.00337	0.00391		1080.92	-0.00583		1081.44	-0.90691		1080.92	-0.15628		1080.92	-0.1517		1080.92	-0.6147
2280.93	0.00207	0.65328	0.79305	0.92663	1.0602	1.32777		2280.93	0.000397923	0.000752762	0.00147	0.00208	0.00331	0.00383		1081.41	-0.00459		1081.9	-0.93164		1081.41	-0.15978		1081.41	-0.155		1081.41	-0.62311
2281.41	0.00207	0.65037	0.78938	0.9223	1.0552	1.32153		2281.41	0.000391456	0.000740381	0.00144	0.00203	0.00324	0.00374		1081.89	-0.00269		1082.23	-0.95822		1081.89	-0.16594		1081.89	-0.15977		1081.89	-0.63367
2281.9	0.00207	0.64808	0.7865	0.9189	1.05126	1.3166		2281.9	0.000384127	0.000726408	0.0014	0.00198	0.00318	0.00366		1082.37	-0.000426		1082.65	-0.98577		1082.37	-0.17446		1082.37	-0.16588		1082.37	-0.64625
2282.38	0.00207	0.64689	0.78499	0.91712	1.04918	1.314		2282.38	0.000377063	0.000711507	0.00137	0.00194	0.00312	0.0036		1082.85	0.00192		1082.85	-1.01384		1082.85	-0.18498		1082.85	-0.17318		1082.85	-0.6607
2282.86	0.00207	0.64719	0.78537	0.91755	1.04967	1.31458		2282.86	0.000371393	0.000697368	0.00134	0.0019	0.00308	0.00355		1083.33	0.00408		1083.33	-1.0417		1083.33	-0.19722		1083.33	-0.18149		1083.33	-0.67679
2283.34	0.00207	0.64927	0.788	0.92063	1.05319	1.31898		2283.34	0.000368076	0.000685421	0.00131	0.00188	0.00306	0.00353		1083.82	0.00581		1083.82	-1.06923		1083.82	-0.21104		1083.82	-0.19067		1083.82	-0.69425
2283.82	0.00207	0.65325	0.79304	0.92653	1.05996	1.32744		2283.82	0.000367877	0.000677092	0.0013	0.00187	0.00305	0.00353		1084.3	0.00703		1084.3	-1.09553		1084.3	-0.2263		1084.3	-0.20057		1084.3	-0.71277
2284.31	0.00208	0.65908	0.80043	0.93519	1.0699	1.33987		2284.31	0.000370862	0.000673242	0.00129	0.00188	0.00307	0.00356		1084.78	0.00777		1084.84	-1.1193		1084.78	-0.24296		1084.78	-0.21107		1084.78	-0.73198
2284.79	0.00208	0.66657	0.80994	0.94632	1.08268	1.35586		2284.79	0.000377163	0.000674403	0.0013	0.00189	0.0031	0.00361		1085.26	0.00806		1086.45	-1.14065		1085.26	-0.26094		1085.26	-0.22206		1085.26	-0.75148
2285.27	0.00208	0.67542	0.82119	0.95949	1.09779	1.3748		2285.27	0.000386183	0.00067958	0.00131	0.00192	0.00315	0.00368		1085.74	0.00802		1087.59	-1.15929		1085.74	-0.2801		1085.74	-0.2334		1085.74	-0.77084
2285.75	0.00209	0.68529	0.83374	0.97417	1.11465	1.39591		2285.75	0.000397525	0.000687479	0.00133	0.00195	0.00321	0.00375		1086.23	0.00761		1088.34	-1.17524		1086.23	-0.30018		1086.23	-0.24493		1086.23	-0.78963
2286.24	0.00209	0.69581	0.84712	0.98982	1.13261	1.4184		2286.24	0.000410858	0.000696472	0.00135	0.00199	0.00327	0.00383		1086.71	0.00678		1089.19	-1.18756		1086.71	-0.32082		1086.71	-0.25644		1086.71	-0.80742
2286.72	0.00209	0.70664	0.86088	1.0059	1.15105	1.44151		2286.72	0.00042555	0.000704603	0.00137	0.00201	0.00332	0.0039		1087.19	0.0054		1089.85	-1.19643		1087.19	-0.34148		1087.19	-0.26768		1087.19	-0.82381
2287.2	0.0021	0.71745	0.87458	1.02193	1.16942	1.46452		2287.2	0.000441437	0.000710644	0.00138	0.00204	0.00338	0.00396		1087.67	0.00344		1090.51	-1.20172		1087.67	-0.36164		1087.67	-0.27838		1087.67	-0.83846
2287.68	0.0021	0.72793	0.88786	1.03747	1.18721	1.4868		2287.68	0.000458121	0.000713763	0.0014	0.00205	0.00342	0.004		1088.15	0.000976		1091.56	-1.20374		1088.15	-0.38066		1088.15	-0.28826		1088.15	-0.85114
2288.16	0.0021	0.73787	0.90041	1.05218	1.20402	1.50787		2288.16	0.000474606	0.000713797	0.0014	0.00205	0.00345	0.00403		1088.64	-0.00173		1092.4	-1.20469		1088.64	-0.398		1088.64	-0.29707		1088.64	-0.8617
2288.64	0.0021	0.74715	0.91209	1.06588	1.21966	1.52748		2288.64	0.000489964	0.000710843	0.00141	0.00205	0.00348	0.00405		1089.12	-0.00431		1093.35	-1.20333		1089.12	-0.41322		1089.12	-0.30464		1089.12	-0.87018
2289.13	0.0021	0.75581	0.92295	1.07866	1.23424	1.54574		2289.13	0.000502802	0.000704636	0.00141	0.00204	0.0035	0.00407		1089.6	-0.00643		1094.09	-1.20082		1089.6	-0.42604		1089.6	-0.31088		1089.6	-0.87671
2289.61	0.0021	0.7641	0.93332	1.09086	1.24817	1.56319		2289.61	0.000512322	0.000695344	0.0014	0.00203	0.00351	0.00407		1090.08	-0.00782		1094.76	-1.19789		1090.08	-0.43638		1090.08	-0.3158		1090.08	-0.88157
2290.09	0.0021	0.77242	0.94371	1.1031	1.26216	1.5807		2290.09	0.000518625	0.000683032	0.00138	0.00202	0.00352	0.00407		1090.57	-0.00844		1095.32	-1.19442		1090.57	-0.44434		1090.57	-0.3195		1090.57	-0.88511
2290.57	0.0021	0.78122	0.95472	1.11606	1.277	1.59927		2290.57	0.000522838	0.00066853	0.00137	0.00201	0.00353	0.00408		1091.05	-0.00843		1095.8	-1.19114		1091.05	-0.4502		1091.05	-0.32215		1091.05	-0.88768
2291.06	0.00211	0.79089	0.96686	1.13033	1.29335	1.61973		2291.06	0.000527184	0.000653066	0.00135	0.002	0.00355	0.00409		1091.53	-0.00806		1096.47	-1.18886		1091.53	-0.4543		1091.53	-0.32394		1091.53	-0.88958
2291.54	0.00211	0.8016	0.98036	1.14618	1.31154	1.64249		2291.54	0.000534317	0.00063883	0.00134	0.00201	0.00357	0.00411		1092.01	-0.00766		1096.93	-1.18828		1092.01	-0.45702		1092.01	-0.32505		1092.01	-0.89096
2292.02	0.00212	0.81327	0.99511	1.16347	1.33139	1.66734		2292.02	0.000546724	0.000627814	0.00133	0.00202	0.00361	0.00414		1092.49	-0.0075		1097.87	-1.18878		1092.49	-0.45868		1092.49	-0.32562		1092.49	-0.89188
2292.5	0.00212	0.82551	1.01064	1.18166	1.35227	1.69346		2292.5	0.000566298	0.000622239	0.00133	0.00204	0.00366	0.00418		1092.98	-0.00771		1098.44	-1.19043		1092.98	-0.45954		1092.98	-0.32575		1092.98	-0.89231
2292.98	0.00213	0.83779	1.02624	1.19993	1.37322	1.71969		2292.98	0.00059314	0.000622704	0.00134	0.00206	0.00372	0.00423		1093.46	-0.00824		1099	-1.19248		1093.46	-0.45976		1093.46	-0.32552		1093.46	-0.89221
2293.47	0.00214	0.84957	1.0412	1.21746	1.3933	1.74481		2293.47	0.00062569	0.000629439	0.00135	0.00209	0.00379	0.00428		1093.94	-0.0089		1099.38	-1.19463		1093.94	-0.4595		1093.94	-0.32501		1093.94	-0.89161
2293.95	0.00215	0.86048	1.05503	1.23366	1.41184	1.76799		2293.95	0.00066093	0.000640622	0.00137	0.00211	0.00386	0.00432		1094.42	-0.00945		1099.85	-1.19657		1094.42	-0.45882		1094.42	-0.32427		1094.42	-0.89058
2294.43	0.00215	0.8704	1.06756	1.24836	1.42865	1.78898		2294.43	0.000695477	0.000654924	0.00138	0.00214	0.00393	0.00435		1094.9	-0.00964		1100.15	-1.19826		1094.9	-0.45776		1094.9	-0.32335		1094.9	-0.88922
2294.91	0.00216	0.87943	1.07893	1.26171	1.4439	1.80802		2294.91	0.000726209	0.00067072	0.0014	0.00216	0.00399	0.00438		1095.39	-0.00927		1101.17	-1.19948		1095.39	-0.45636		1095.39	-0.32228		1095.39	-0.88765
2295.39	0.00216	0.88777	1.08942	1.27402	1.45797	1.82557		2295.39	0.000751235	0.000687943	0.00141	0.00218	0.00403	0.00442		1095.87	-0.00825		1101.84	-1.19987		1095.87	-0.45464		1095.87	-0.32107		1095.87	-0.88597
2295.88	0.00217	0.89555	1.09923	1.28553	1.47113	1.842		2295.88	0.000770154	0.000706993	0.00142	0.0022	0.00407	0.00446		1096.35	-0.00663		1102.3	-1.19934		1096.35	-0.45264		1096.35	-0.31971		1096.35	-0.88422
2296.36	0.00217	0.90287	1.10848	1.29637	1.48353	1.8575		2296.36	0.000783465	0.000728532	0.00143	0.00223	0.00411	0.00451		1096.83	-0.00457		1102.97	-1.19813		1096.83	-0.45044		1096.83	-0.31819		1096.83	-0.88244
2296.84	0.00217	0.9098	1.11727	1.30663	1.49529	1.87223		2296.84	0.000791962	0.0007515	0.00143	0.00225	0.00413	0.00457		1097.32	-0.00232		1103.45	-1.19643		1097.32	-0.4482		1097.32	-0.31652		1097.32	-0.88064
2297.32	0.00217	0.91657	1.12589	1.31664	1.50677	1.88665		2297.32	0.000796676	0.000773872	0.00144	0.00227	0.00416	0.00464		1097.8	-0.00019		1104.11	-1.19468		1097.8	-0.4461		1097.8	-0.31473		1097.8	-0.87882
2297.81	0.00216	0.92369	1.13492	1.32711	1.5188	1.90178		2297.81	0.000798601	0.000792328	0.00144	0.00229	0.00419	0.0047		1098.28	0.00153		1104.76	-1.19305		1098.28	-0.44432		1098.28	-0.31287		1098.28	-0.87702
2298.29	0.00216	0.93185	1.14526	1.33909	1.53258	1.91911		2298.29	0.00079973	0.000805473	0.00143	0.0023	0.00422	0.00476		1098.76	0.00256		1105.34	-1.19204		1098.76	-0.44296		1098.76	-0.31102		1098.76	-0.87524
2298.77	0.00217	0.9418	1.15787	1.35373	1.54942	1.94028		2298.77	0.000801589	0.00081178	0.00143	0.00231	0.00425	0.00481		1099.24	0.00277		1105.98	-1.19199		1099.24	-0.44216		1099.24	-0.30925		1099.24	-0.87352
2299.25	0.00217	0.95405	1.17342	1.37181	1.57026	1.96644		2299.25	0.000807763	0.000813805	0.00142	0.00231	0.00431	0.00487		1099.73	0.00212		1106.85	-1.19293		1099.73	-0.44188		1099.73	-0.30763		1099.73	-0.87188
2299.73	0.00217	0.96856	1.19191	1.39339	1.59514	1.99762		2299.73	0.000821772	0.000814369	0.00142	0.00231	0.00438	0.00494		1100.21	0.000816		1107.31	-1.19469		1100.21	-0.44212		1100.21	-0.30622		1100.21	-0.87037
2300.22	0.00218	0.98463	1.21248	1.41742	1.62288	2.03233		2300.22	0.00084936	0.000818851	0.00144	0.00233	0.00448	0.00501		1100.69	-0.000823		1107.87	-1.19706		1100.69	-0.4428		1100.69	-0.30503		1100.69	-0.86902
2300.7	0.00219	1.00084	1.23332	1.44184	1.65108	2.06756		2300.7	0.00089511	0.000830204	0.00147	0.00235	0.00459	0.00508		1101.17	-0.0024		1108.54	-1.19951		1101.17	-0.44388		1101.17	-0.30408		1101.17	-0.86787
2301.18	0.0022	1.01548	1.25219	1.46399	1.67668	2.09946		2301.18	0.000962051	0.000849824	0.00153	0.00239	0.00471	0.00515		1101.65	-0.0036		1109.1	-1.20182		1101.65	-0.44528		1101.65	-0.30336		1101.65	-0.86691
2301.66	0.0022	1.02716	1.26726	1.48171	1.69714	2.12488		2301.66	0.00105	0.000874658	0.00159	0.00243	0.00481	0.0052		1102.14	-0.00427		1109.67	-1.20351		1102.14	-0.44694		1102.14	-0.30282		1102.14	-0.86615
2302.14	0.00221	1.03555	1.27803	1.49439	1.71176	2.14295		2302.14	0.00115	0.000900124	0.00166	0.00247	0.00488	0.00524		1102.62	-0.00447		1110.15	-1.2046		1102.62	-0.44876		1102.62	-0.3024		1102.62	-0.86552
2302.63	0.00222	1.04163	1.28575	1.50349	1.72219	2.1558		2302.63	0.00125	0.000920145	0.00171	0.00249	0.00491	0.00526		1103.1	-0.00442		1110.99	-1.20495		1103.1	-0.45064		1103.1	-0.30204		1103.1	-0.86491
2303.11	0.00222	1.04731	1.29292	1.51191	1.73179	2.16768		2303.11	0.00135	0.000934191	0.00175	0.0025	0.00493	0.00528		1103.58	-0.00442		1111.47	-1.20489		1103.58	-0.4524		1103.58	-0.30163		1103.58	-0.86419
2303.59	0.00223	1.0547	1.30229	1.52287	1.74429	2.1833		2303.59	0.00144	0.000944385	0.00176	0.00248	0.00494	0.00531		1104.07	-0.00474		1112.04	-1.20442		1104.07	-0.45392		1104.07	-0.3011		1104.07	-0.86322
2304.07	0.00223	1.0655	1.31606	1.53897	1.76266	2.2064		2304.07	0.00153	0.000956472	0.00176	0.00244	0.00496	0.00535		1104.55	-0.00546		1112.22	-1.20391		1104.55	-0.455		1104.55	-0.30035		1104.55	-0.86183
2304.55	0.00224	1.08068	1.33544	1.56163	1.78855	2.23908		2304.55	0.00161	0.000974571	0.00174	0.00237	0.00499	0.0054		1105.03	-0.00648		1112.12	-1.20363		1105.03	-0.45554		1105.03	-0.29932		1105.03	-0.85993
2305.04	0.00224	1.10042	1.36064	1.59111	1.82225	2.28171		2305.04	0.00171	0.001	0.00171	0.00226	0.00505	0.00545		1105.51	-0.00749		1112.32	-1.20346		1105.51	-0.45542		1105.51	-0.298		1105.51	-0.85748
2305.52	0.00225	1.12425	1.39101	1.62667	1.86287	2.33318		2305.52	0.00182	0.00104	0.00168	0.00212	0.00513	0.0055		1105.99	-0.00816		1113.55	-1.20363		1105.99	-0.4546		1105.99	-0.29639		1105.99	-0.85453
2306	0.00226	1.1513	1.42536	1.66692	1.90881	2.39147		2306	0.00198	0.00109	0.00164	0.00195	0.00524	0.00555		1106.48	-0.00821		1113.64	-1.20414		1106.48	-0.45316		1106.48	-0.29455		1106.48	-0.85117
2306.48	0.00227	1.18055	1.46235	1.71031	1.95826	2.45424		2306.48	0.0022	0.00114	0.00161	0.00176	0.00538	0.00559		1106.96	-0.00749		1113.93	-1.20508		1106.96	-0.45114		1106.96	-0.2926		1106.96	-0.84756
2306.97	0.00229	1.21103	1.50077	1.75543	2.00958	2.51938		2306.97	0.0025	0.00119	0.00158	0.00157	0.00557	0.00561		1107.44	-0.00609		1114.21	-1.20639		1107.44	-0.44872		1107.44	-0.29065		1107.44	-0.84387
2307.45	0.00231	1.24191	1.53965	1.80115	2.06151	2.58519		2307.45	0.00291	0.00121	0.00155	0.0014	0.00581	0.00562		1107.92	-0.00422		1114.39	-1.20803		1107.92	-0.446		1107.92	-0.28881		1107.92	-0.84024
2307.93	0.00232	1.27234	1.578	1.84631	2.11278	2.64999		2307.93	0.00344	0.0012	0.00153	0.00127	0.0061	0.00557		1108.4	-0.00223		1114.49	-1.21019		1108.4	-0.44312		1108.4	-0.28716		1108.4	-0.83675
2308.41	0.00234	1.30119	1.61449	1.88932	2.16165	2.71151		2308.41	0.00407	0.00112	0.00151	0.00119	0.00643	0.0054		1108.89	-0.000419		1115.44	-1.21288		1108.89	-0.44008		1108.89	-0.28572		1108.89	-0.8334
2308.89	0.00235	1.32708	1.64728	1.92801	2.20573	2.76672		2308.89	0.00476	0.00095893	0.00149	0.00116	0.00674	0.00505		1109.37	0.000979		1116.1	-1.21587		1109.37	-0.4369		1109.37	-0.28443		1109.37	-0.83014
2309.38	0.00236	1.34878	1.67466	1.96033	2.24274	2.81276		2309.38	0.00546	0.000696771	0.00147	0.00121	0.007	0.00448		1109.85	0.00185		1116.28	-1.21889		1109.85	-0.43354		1109.85	-0.28322		1109.85	-0.82687
2309.86	0.00237	1.36599	1.69617	1.98571	2.27202	2.84891		2309.86	0.00614	0.00034231	0.00147	0.00131	0.00718	0.00374		1110.33	0.00213		1116.38	-1.22173		1110.33	-0.43		1110.33	-0.28196		1110.33	-0.82353
2310.34	0.00237	1.37987	1.71339	2.00599	2.29559	2.8779		2310.34	0.00685	-8.62062e-05	0.00152	0.00146	0.0073	0.00293		1110.82	0.00179		1116.46	-1.22452		1110.82	-0.42632		1110.82	-0.28056		1110.82	-0.82012
2310.82	0.00237	1.39273	1.72957	2.02501	2.31774	2.9053		2310.82	0.00771	-0.000570922	0.00164	0.00163	0.00742	0.00216		1111.3	0.000855		1116.46	-1.22742		1111.3	-0.42262		1111.3	-0.27899		1111.3	-0.81671
2311.3	0.00237	1.4071	1.74827	2.04699	2.3432	2.93721		2311.3	0.00891	-0.00113	0.00184	0.00177	0.00762	0.00144		1111.78	-0.000651		1116.46	-1.23062		1111.78	-0.41906		1111.78	-0.27726		1111.78	-0.81343
2311.79	0.00237	1.42475	1.77192	2.07477	2.37522	2.97785		2311.79	0.01067	-0.00181	0.00209	0.00184	0.00791	0.000693087		1112.26	-0.00264		1116.28	-1.23426		1112.26	-0.41582		1112.26	-0.27541		1112.26	-0.81042
2312.27	0.00237	1.44607	1.80094	2.10887	2.41438	3.02808		2312.27	0.01323	-0.00274	0.00233	0.00169	0.00826	-0.00027923		1112.74	-0.00493		1116.28	-1.23823		1112.74	-0.41302		1112.74	-0.27352		1112.74	-0.80779
2312.75	0.00236	1.47007	1.8336	2.14722	2.45849	3.08516		2312.75	0.01678	-0.00411	0.00241	0.00111	0.00854	-0.00175		1113.23	-0.00726		1116.18	-1.24256		1113.23	-0.41064		1113.23	-0.27163		1113.23	-0.80554
2313.23	0.00236	1.49493	1.86679	2.18617	2.50354	3.14394		2313.23	0.02143	-0.00621	0.00205	-0.000226644	0.00853	-0.00407		1113.71	-0.00933		1116.38	-1.24702		1113.71	-0.40856		1113.71	-0.26973		1113.71	-0.80358
2313.72	0.00237	1.51922	1.89781	2.22259	2.5462	3.19985		2313.72	0.02714	-0.00938	0.000801456	-0.00273	0.00794	-0.00759		1114.19	-0.0109		1116.38	-1.25101		1114.19	-0.40656		1114.19	-0.26777		1114.19	-0.80171
2314.2	0.00237	1.54297	1.92639	2.2563	2.58644	3.25251		2314.2	0.03416	-0.01422	-0.00192	-0.00694	0.00657	-0.01285		1114.67	-0.0118		1116.28	-1.25396		1114.67	-0.40438		1114.67	-0.26569		1114.67	-0.79967
2314.68	0.00237	1.56805	1.95532	2.2908	2.62827	3.30682		2314.68	0.04452	-0.02217	-0.00722	-0.01402	0.00425	-0.02127		1115.15	-0.0121		1116.85	-1.25567		1115.15	-0.4019		1115.15	-0.2634		1115.15	-0.79726
2315.16	0.00237	1.59719	1.98885	2.33131	2.67757	3.37045		2316.07	0.05439	-0.03855	-0.01891	-0.02148	8.31413e-05	-0.02727		1115.64	-0.0118		1117.41	-1.25612		1115.64	-0.399		1115.64	-0.26084		1115.64	-0.7943
2315.64	0.00238	1.63234	2.02998	2.38157	2.73832	3.44898		2318.24	0.06387	-0.0036	-0.03132	-0.03086	-0.01421	-0.03665		1116.12	-0.0115		1117.97	-1.25514		1116.12	-0.39576		1116.12	-0.25801		1116.12	-0.7907
2316.13	0.00238	1.67295	2.07786	2.44057	2.80865	3.5406		2317.01	-0.0344	0.05603	0.06124	0.06433	0.05012	0.06374		1116.6	-0.0114		1118.35	-1.25291		1116.6	-0.39232		1116.6	-0.25489		1116.6	-0.78646
2316.61	0.00238	1.71464	2.12582	2.4997	2.87743	3.63116		2317.29	-0.03613	0.05273	0.05816	0.0555	0.01951	0.06177		1117.08	-0.0118		1119.02	-1.24988		1117.08	-0.38876		1117.08	-0.25151		1117.08	-0.78164
2317.09	0.00238	1.74961	2.16265	2.54364	2.92579	3.695		2317.37	-0.03704	0.0396	0.04291	0.04541	0.0157	0.05877		1117.57	-0.0128		1119.3	-1.24608		1117.57	-0.38514		1117.57	-0.24787		1117.57	-0.7763
2317.57	0.00238	1.77117	2.18026	2.56065	2.9412	3.7135		2317.81	-0.03849	0.03044	0.03937	0.04	0.01518	0.05259		1118.05	-0.0143		1119.86	-1.24157		1118.05	-0.38136		1118.05	-0.24398		1118.05	-0.77054
2318.05	0.00238	1.7803	2.18295	2.55582	2.93292	3.6976		2318.47	-0.03643	0.02563	0.0393	0.03874	0.01598	0.05169		1118.53	-0.016		1119.86	-1.23607		1118.53	-0.37726		1118.53	-0.23985		1118.53	-0.76445
2318.54	0.00238	1.7858	2.18475	2.54711	2.92433	3.67827		2318.79	-0.03534	0.02203	0.03923	0.03783	0.01721	0.051		1119.01	-0.0175		1120.15	-1.23028		1119.01	-0.37264		1119.01	-0.2355		1119.01	-0.75816
2319.02	0.00238	1.7976	2.19919	2.55085	2.93542	3.68139		2319.02	-0.03392	0.01859	0.03675	0.03487	0.01808	0.04749		1119.49	-0.0182		1120.24	-1.22407		1119.49	-0.36728		1119.49	-0.23102		1119.49	-0.7518
2319.5	0.00239	1.82122	2.2334	2.57429	2.97575	3.7184		2319.5	-0.02826	0.01562	0.03206	0.03015	0.01839	0.04177		1119.97	-0.0181		1120.06	-1.21772		1119.97	-0.36114		1119.97	-0.22654		1119.97	-0.7455
2319.98	0.00239	1.85534	2.28551	2.61387	3.04246	3.7854		2319.98	-0.02188	0.01386	0.02731	0.02567	0.01872	0.03675		1120.46	-0.0171		1120.43	-1.21173		1120.46	-0.3542		1120.46	-0.22222		1120.46	-0.73934
2320.47	0.00239	1.88965	2.33985	2.65349	3.11414	3.85981		2320.47	-0.01632	0.01348	0.02401	0.02279	0.0197	0.03423		1120.94	-0.0155		1120.94	-1.2066		1120.94	-0.34658		1120.94	-0.2182		1120.94	-0.73338
2320.95	0.0024	1.90729	2.36693	2.66914	3.14903	3.90288		2320.95	-0.01192	0.01446	0.02247	0.02171	0.0217	0.03448		1121.42	-0.0137		1121.42	-1.20129		1121.42	-0.33846		1121.42	-0.21461		1121.42	-0.72758
2321.43	0.00241	1.89931	2.3499	2.64985	3.12103	3.89117		2321.43	-0.00842	0.01669	0.0225	0.02223	0.0248	0.03715		1121.9	-0.012		1121.9	-1.19572		1121.9	-0.32998		1121.9	-0.21149		1121.9	-0.72189
2321.91	0.00242	1.8764	2.3093	2.6115	3.057	3.84745		2321.91	-0.00553	0.01996	0.02364	0.02392	0.02866	0.0413		1122.39	-0.0107		1122.39	-1.18998		1122.39	-0.32128		1122.39	-0.20884		1122.39	-0.71625
2322.39	0.00244	1.85681	2.27609	2.57858	2.99926	3.81449		2322.39	-0.0032	0.02347	0.02509	0.02592	0.03224	0.04513		1122.87	-0.00977		1122.87	-1.18342		1122.87	-0.31246		1122.87	-0.20658		1122.87	-0.71058
2322.88	0.00246	1.85236	2.26738	2.56602	2.97011	3.82182		2322.88	-0.00163	0.02594	0.02588	0.02719	0.03408	0.04643		1123.35	-0.00894		1123.35	-1.17518		1123.35	-0.3035		1123.35	-0.2046		1123.35	-0.70484
2323.36	0.00248	1.86617	2.28739	2.57703	2.9736	3.8822		2323.36	-0.00102	0.02649	0.02558	0.02722	0.03363	0.04455		1123.83	-0.00787		1123.83	-1.1655		1123.83	-0.29444		1123.83	-0.20278		1123.83	-0.69896
2323.84	0.00249	1.89325	2.33027	2.60468	3.00188	3.99314		2323.84	-0.00126	0.02559	0.02469	0.02659	0.03187	0.04107		1124.32	-0.00621		1124.32	-1.15409		1124.32	-0.28524		1124.32	-0.201		1124.32	-0.69286
2324.32	0.00249	1.91951	2.37669	2.63236	3.03645	4.124		2324.32	-0.00209	0.02424	0.02399	0.02623	0.03015	0.03794		1124.8	-0.00384		1124.8	-1.14081		1124.8	-0.27586		1124.8	-0.19916		1124.8	-0.68639
2324.8	0.00249	1.92658	2.39605	2.64052	3.05402	4.19767		2324.8	-0.00339	0.02312	0.0239	0.02664	0.02919	0.03611		1125.28	-0.000869		1125.28	-1.12539		1125.28	-0.2664		1125.28	-0.19717		1125.28	-0.67942
2325.29	0.00248	1.90882	2.37483	2.62344	3.04436	4.15628		2325.29	-0.00516	0.02236	0.02443	0.02788	0.02901	0.03556		1125.76	0.00222		1125.5	-1.11426		1125.76	-0.25702		1125.76	-0.19502		1125.76	-0.67192
2325.77	0.00247	1.88044	2.33594	2.59588	3.0215	4.0571		2325.77	-0.00737	0.02164	0.02513	0.02942	0.02902	0.03563		1126.24	0.00479		1126.34	-1.11092		1126.24	-0.24808		1126.24	-0.19279		1126.24	-0.66399
2326.25	0.00246	1.85936	2.30943	2.57813	3.00948	3.97951		2326.25	-0.00971	0.02038	0.0252	0.03022	0.02826	0.03514		1126.72	0.00621		1127.1	-1.12204		1126.72	-0.23996		1126.72	-0.19057		1126.72	-0.65589
2326.73	0.00244	1.85585	2.31222	2.58359	3.02607	3.95652		2326.73	-0.01161	0.01819	0.02394	0.02915	0.02592	0.03306		1127.21	0.00618		1127.47	-1.13482		1127.21	-0.2331		1127.21	-0.18855		1127.21	-0.64804
2327.22	0.00243	1.8722	2.35031	2.61645	3.07847	3.99102		2327.22	-0.01256	0.01526	0.02153	0.02613	0.02222	0.02956		1127.69	0.00482		1128.08	-1.14899		1127.69	-0.22774		1127.69	-0.18684		1127.69	-0.64089
2327.7	0.00241	1.90315	2.41974	2.67025	3.15979	4.06251		2327.7	-0.01258	0.01248	0.01899	0.02233	0.01832	0.0259		1128.17	0.00275		1128.54	-1.16149		1128.17	-0.22392		1128.17	-0.18555		1128.17	-0.63477
2328.18	0.0024	1.93357	2.4935	2.72248	3.23614	4.11439		2328.18	-0.01207	0.01045	0.01729	0.01903	0.01521	0.02325		1128.65	0.000831		1129.14	-1.16955		1128.65	-0.22136		1128.65	-0.18466		1128.65	-0.62984
2328.66	0.0024	1.94233	2.51102	2.73828	3.24868	4.07733		2328.66	-0.01146	0.00948	0.01688	0.01683	0.01332	0.022		1129.14	-0.000106		1129.44	-1.18372		1129.14	-0.21966		1129.14	-0.1841		1129.14	-0.62611
2329.14	0.00239	1.92225	2.44957	2.70506	3.18348	3.96181		2329.14	-0.01092	0.00953	0.01784	0.01583	0.0126	0.02199		1129.62	0.000415		1129.83	-1.19011		1129.62	-0.21848		1129.62	-0.18382		1129.62	-0.62349
2329.63	0.00238	1.88988	2.36609	2.65095	3.09594	3.83963		2329.63	-0.01054	0.01055	0.01988	0.01588	0.01288	0.02261		1130.1	0.00237		1130.28	-1.1965		1130.1	-0.21754		1130.1	-0.18376		1130.1	-0.62193
2330.11	0.00238	1.86561	2.30551	2.60912	3.03332	3.7566		2330.11	-0.01031	0.01213	0.02221	0.0165	0.01372	0.0229		1130.58	0.00518		1130.73	-1.21067		1130.58	-0.21676		1130.58	-0.18395		1130.58	-0.62145
2330.59	0.00237	1.86034	2.28034	2.59609	3.01275	3.72657		2330.59	-0.01025	0.01364	0.0237	0.01705	0.01456	0.02196		1131.06	0.00786		1131.49	-1.21845		1131.06	-0.21614		1131.06	-0.18444		1131.06	-0.62214
2331.07	0.00237	1.87562	2.28884	2.61492	3.03481	3.74775		2331.07	-0.01047	0.01442	0.02361	0.01702	0.01491	0.01967		1131.55	0.00941		1131.94	-1.2265		1131.55	-0.2157		1131.55	-0.18529		1131.55	-0.62409
2331.55	0.00237	1.90472	2.32062	2.65823	3.08833	3.80651		2331.55	-0.01102	0.01447	0.02225	0.0165	0.0148	0.01688		1132.03	0.0092		1132.48	-1.22011		1132.03	-0.21546		1132.03	-0.18653		1132.03	-0.62732
2332.04	0.00237	1.93087	2.35323	2.70573	3.14494	3.87243		2332.04	-0.01196	0.01414	0.02045	0.01587	0.01452	0.01451		1132.51	0.00718		1132.93	-1.20733		1132.51	-0.21528		1132.51	-0.18817		1132.51	-0.63176
2332.52	0.00237	1.93394	2.35773	2.7273	3.16312	3.9027		2332.52	-0.01328	0.01384	0.01886	0.01543	0.01436	0.01301		1132.99	0.00386		1133.3	-1.19483		1132.99	-0.21508		1132.99	-0.19015		1132.99	-0.63728
2333	0.00237	1.91067	2.32615	2.70845	3.12734	3.87776		2333	-0.01481	0.01379	0.01778	0.01531	0.01447	0.01245		1133.47	5.1e-05		1133.69	-1.18844		1133.47	-0.21474		1133.47	-0.19245		1133.47	-0.64367
2333.48	0.00238	1.87879	2.28121	2.66796	3.06856	3.825		2333.48	-0.01617	0.014	0.0172	0.01541	0.0148	0.0127		1133.96	-0.00336		1134.14	-1.1726		1133.96	-0.21428		1133.96	-0.19501		1133.96	-0.65079
2333.97	0.00238	1.8567	2.24774	2.63338	3.02328	3.78445		2333.97	-0.01669	0.01417	0.01693	0.01545	0.01515	0.01338		1134.44	-0.00562		1134.82	-1.16149		1134.44	-0.21384		1134.44	-0.19782		1134.44	-0.65849
2334.45	0.00239	1.85342	2.23754	2.61951	3.00881	3.77884		2334.45	-0.01584	0.01389	0.01665	0.01507	0.01527	0.01395		1134.92	-0.00635		1135.5	-1.15204		1134.92	-0.21368		1134.92	-0.20085		1134.92	-0.66671
2334.93	0.00239	1.86956	2.25157	2.62696	3.02598	3.81185		2334.93	-0.01372	0.01284	0.01616	0.01416	0.01511	0.01404		1135.4	-0.00572		1135.88	-1.14426		1135.4	-0.21404		1135.4	-0.20404		1135.4	-0.67534
2335.41	0.00239	1.89783	2.28174	2.64458	3.06201	3.8691		2335.41	-0.01111	0.01117	0.01557	0.013	0.01489	0.01368		1135.89	-0.00418		1136.34	-1.13148		1135.89	-0.2151		1135.89	-0.20731		1135.89	-0.68424
2335.89	0.00239	1.92135	2.30973	2.65243	3.0899	3.91573		2335.89	-0.00873	0.00912	0.01508	0.01193	0.01489	0.01315		1136.37	-0.00239		1136.79	-1.12204		1136.37	-0.21684		1136.37	-0.21052		1136.37	-0.69314
2336.38	0.00239	1.92099	2.3143	2.63495	3.08184	3.91296		2336.38	-0.00703	0.00681	0.01484	0.01111	0.01528	0.01262		1136.85	-0.000964		1137.24	-1.11259		1136.85	-0.21908		1136.85	-0.21354		1136.85	-0.7017
2336.86	0.00239	1.89511	2.2919	2.59706	3.03837	3.86038		2336.86	-0.00613	0.00424	0.01489	0.01056	0.01605	0.01211		1137.33	-0.00033		1137.77	-1.10787		1137.33	-0.22154		1137.33	-0.21622		1137.33	-0.70951
2337.34	0.00239	1.86182	2.26165	2.55884	2.98787	3.79755		2337.34	-0.00607	0.00147	0.01514	0.0102	0.01707	0.01148		1137.81	-0.000743		1138.23	-1.09981		1137.81	-0.22396		1137.81	-0.21846		1137.81	-0.7162
2337.82	0.0024	1.83902	2.24528	2.53828	2.95724	3.76194		2337.82	-0.00679	-0.00126	0.01541	0.00993	0.01795	0.01063		1138.3	-0.00221		1138.92	-1.09842		1138.3	-0.22614		1138.3	-0.22022		1138.3	-0.72146
2338.3	0.00241	1.83542	2.25569	2.54477	2.96016	3.77259		2338.3	-0.00801	-0.00343	0.01554	0.00965	0.01835	0.00962		1138.78	-0.00438		1139.44	-1.10453		1138.78	-0.22806		1138.78	-0.22147		1138.78	-0.72513
2338.79	0.00242	1.85183	2.29749	2.57968	2.99882	3.83368		2338.79	-0.00931	-0.00468	0.01555	0.00938	0.01819	0.0088		1139.26	-0.00679		1139.97	-1.12509		1139.26	-0.22982		1139.26	-0.22221		1139.26	-0.7272
2339.27	0.00242	1.88194	2.366	2.63513	3.06319	3.93262		2339.27	-0.01042	-0.00499	0.01567	0.00919	0.01781	0.00856		1139.74	-0.00888		1140.19	-1.1426		1139.74	-0.23162		1139.74	-0.22242		1139.74	-0.72776
2339.75	0.00243	1.91064	2.43645	2.68931	3.12393	4.02554		2339.75	-0.0113	-0.00473	0.01618	0.00918	0.01761	0.00903		1140.22	-0.0102		1140.35	-1.15843		1140.22	-0.23362		1140.22	-0.22207		1140.22	-0.72697
2340.23	0.00242	1.91907	2.45918	2.71085	3.13848	4.0421		2340.23	-0.01206	-0.00423	0.0172	0.00929	0.01785	0.01014		1140.71	-0.0106		1140.73	-1.1726		1140.71	-0.23582		1140.71	-0.2211		1140.71	-0.72499
2340.72	0.00242	1.90248	2.41483	2.68886	3.0956	3.96756		2340.72	-0.01276	-0.00372	0.01873	0.00938	0.01853	0.01158		1141.19	-0.0103		1140.89	-1.18677		1141.19	-0.23808		1141.19	-0.21944		1141.19	-0.72196
2341.2	0.0024	1.87644	2.34782	2.64802	3.03161	3.86602		2341.2	-0.01328	-0.00328	0.02047	0.00917	0.01944	0.01287		1141.67	-0.00971		1141.34	-1.19955		1141.67	-0.24		1141.67	-0.21704		1141.67	-0.71797
2341.68	0.00238	1.85911	2.2985	2.61816	2.98392	3.79177		2341.68	-0.01343	-0.00299	0.02189	0.0084	0.0202	0.01329		1142.15	-0.0095		1142.1	-1.209		1142.15	-0.24108		1142.15	-0.21388		1142.15	-0.71306
2342.16	0.00237	1.8602	2.28033	2.61446	2.96902	3.76262		2342.16	-0.01303	-0.00291	0.0224	0.00696	0.02046	0.01229		1142.63	-0.0103		1142.7	-1.21372		1142.63	-0.24072		1142.63	-0.20996		1142.63	-0.70726
2342.64	0.00235	1.88071	2.29245	2.63861	2.98812	3.77465		2342.64	-0.01217	-0.00315	0.02188	0.00509	0.02017	0.01002		1143.12	-0.0123		1143.08	-1.21845		1143.12	-0.2385		1143.12	-0.20534		1143.12	-0.70061
2343.12	0.00234	1.91311	2.32492	2.68039	3.03124	3.80835		2343.12	-0.01113	-0.00371	0.02082	0.00328	0.01968	0.00719		1143.6	-0.0155		1143.61	-1.21845		1143.6	-0.23426		1143.6	-0.20015		1143.6	-0.69324
2343.61	0.00233	1.93964	2.35693	2.71682	3.07642	3.83123		2343.61	-0.01017	-0.0046	0.01989	0.00185	0.01936	0.00451		1144.08	-0.0192		1144.21	-1.21845		1144.08	-0.228		1144.08	-0.19453		1144.08	-0.68532
2344.09	0.00233	1.94079	2.36402	2.72258	3.09713	3.81608		2344.09	-0.00935	-0.00582	0.01953	0.000866325	0.01938	0.00225		1144.56	-0.0225		1144.52	-1.209		1144.56	-0.22002		1144.56	-0.18867		1144.56	-0.67705
2344.57	0.00234	1.91643	2.34168	2.69638	3.08562	3.76831		2344.57	-0.00856	-0.00734	0.0199	0.000286803	0.01963	0.000417557		1145.05	-0.0244		1144.89	-1.20428		1145.05	-0.21064		1145.05	-0.18277		1145.05	-0.66865
2345.05	0.00235	1.886	2.31064	2.66241	3.06201	3.71838		2345.05	-0.00759	-0.00902	0.02086	4.60256e-05	0.01978	-0.0011		1145.53	-0.024		1145.42	-1.19483		1145.53	-0.20036		1145.53	-0.17706		1145.53	-0.66039
2345.54	0.00237	1.86657	2.29239	2.64397	3.05165	3.69245		2345.54	-0.00632	-0.01055	0.022	3.59851e-05	0.01939	-0.00237		1146.01	-0.0209		1145.65	-1.19177		1146.01	-0.1896		1146.01	-0.17178		1146.01	-0.65255
2346.02	0.00238	1.86466	2.2964	2.65079	3.0677	3.70106		2346.02	-0.00483	-0.01157	0.02278	0.000105412	0.01826	-0.00338		1146.49	-0.0155		1146.04	-1.17733		1146.49	-0.1788		1146.49	-0.16716		1146.49	-0.64545
2346.5	0.0024	1.87822	2.32084	2.68065	3.10848	3.74078		2346.5	-0.00343	-0.01194	0.02294	8.89409e-05	0.01671	-0.00408		1146.97	-0.00855		1146.18	-1.16788		1146.97	-0.16838		1146.97	-0.16344		1146.97	-0.63942
2346.98	0.0024	1.89907	2.35426	2.72105	3.15772	3.79603		2346.98	-0.00246	-0.01177	0.02272	-7.18949e-05	0.01541	-0.00442		1147.46	-0.00104		1146.8	-1.15843		1147.46	-0.15872		1147.46	-0.16076		1147.46	-0.63474
2347.47	0.0024	1.91502	2.37732	2.75166	3.18694	3.84185		2347.47	-0.00201	-0.0114	0.02256	-0.000324692	0.01486	-0.00442		1147.94	0.00608		1147.31	-1.15204		1147.94	-0.15012		1147.94	-0.1592		1147.94	-0.63159
2347.95	0.0024	1.9167	2.37417	2.75576	3.17448	3.85627		2347.95	-0.00196	-0.01098	0.02287	-0.000607783	0.01524	-0.00411		1148.42	0.0123		1147.85	-1.14426		1148.42	-0.14288		1148.42	-0.15873		1148.42	-0.63004
2348.43	0.00239	1.90487	2.3474	2.73559	3.12825	3.83838		2348.43	-0.00209	-0.01049	0.02378	-0.000824652	0.01647	-0.00346		1148.9	0.0174		1148.3	-1.13482		1148.9	-0.13724		1148.9	-0.15927		1148.9	-0.63008
2348.91	0.00239	1.88906	2.31404	2.70921	3.07508	3.80802		2348.91	-0.0021	-0.00967	0.02508	-0.000899849	0.01812	-0.0025		1149.38	0.0214		1148.83	-1.12843		1149.38	-0.13336		1149.38	-0.16069		1149.38	-0.63161
2349.39	0.00238	1.8795	2.28971	2.69448	3.03651	3.78822		2349.39	-0.00171	-0.00833	0.02622	-0.000793564	0.01951	-0.00131		1149.87	0.0244		1149.36	-1.11426		1149.87	-0.13136		1149.87	-0.16287		1149.87	-0.63447
2349.88	0.00238	1.88261	2.28259	2.70185	3.02301	3.79369		2349.88	-0.000849223	-0.00652	0.02655	-0.000678055	0.01992	-0.00025158		1150.35	0.0263		1149.82	-1.10787		1150.35	-0.13114		1150.35	-0.16566		1150.35	-0.63847
2350.36	0.00237	1.89987	2.29407	2.73379	3.03674	3.82877		2350.36	0.00023505	-0.0047	0.02575	-0.000818467	0.0192	0.000324537		1150.83	0.0268		1150.51	-1.09981		1150.83	-0.13254		1150.83	-0.16896		1150.83	-0.64338
2350.84	0.00237	1.92635	2.31872	2.78191	3.07249	3.88458		2350.84	0.00114	-0.00335	0.02412	-0.00144	0.01782	0.000255439		1151.31	0.026		1151.25	-1.09675		1151.31	-0.13528		1151.31	-0.17263		1151.31	-0.64895
2351.32	0.00237	1.94784	2.34226	2.81971	3.11512	3.93313		2351.32	0.00157	-0.00273	0.02204	-0.00268	0.01636	-0.000447543		1151.8	0.0235		1151.79	-1.09203		1151.8	-0.1391		1151.8	-0.17655		1151.8	-0.65492
2351.8	0.00237	1.94533	2.34554	2.81055	3.14062	3.9341		2351.8	0.00134	-0.00287	0.01963	-0.00462	0.01512	-0.00176		1152.28	0.0193		1152.54	-1.08897		1152.28	-0.14374		1152.28	-0.18057		1152.28	-0.66101
2352.29	0.00237	1.91407	2.32157	2.75048	3.13296	3.87454		2352.29	0.000369171	-0.00369	0.0167	-0.0073	0.01406	-0.00368		1152.76	0.0133		1152.93	-1.09675		1152.76	-0.14906		1152.76	-0.18455		1152.76	-0.66694
2352.77	0.00237	1.87057	2.28495	2.67569	3.10303	3.7875		2352.77	-0.00137	-0.00502	0.01289	-0.0106	0.01292	-0.00616		1153.24	0.00609		1153.69	-1.1062		1153.24	-0.155		1153.24	-0.18827		1153.24	-0.67245
2353.25	0.00238	1.83347	2.25627	2.61833	3.07705	3.71264		2353.25	-0.00374	-0.00661	0.0081	-0.01414	0.01134	-0.009		1153.72	-0.00182		1154.29	-1.11426		1153.72	-0.16148		1153.72	-0.19149		1153.72	-0.67727
2353.73	0.00238	1.81182	2.24795	2.59125	3.07441	3.66967		2353.73	-0.00628	-0.00805	0.00285	-0.01723	0.00917	-0.01171		1154.21	-0.0093		1154.74	-1.12037		1154.21	-0.16838		1154.21	-0.19396		1154.21	-0.68112
2354.21	0.00239	1.80581	2.26211	2.59431	3.09918	3.65999		2354.21	-0.00849	-0.00911	-0.00197	-0.01942	0.0066	-0.01384		1154.69	-0.0154		1155.19	-1.12509		1154.69	-0.17546		1154.69	-0.19541		1154.69	-0.68375
2354.7	0.00239	1.80901	2.28989	2.61717	3.13694	3.67131		2354.7	-0.01012	-0.00977	-0.00568	-0.02079	0.00402	-0.01528		1155.17	-0.0193		1155.42	-1.13482		1155.17	-0.18224		1155.17	-0.19564		1155.17	-0.68497
2355.18	0.00239	1.81017	2.3092	2.63835	3.15276	3.68097		2355.18	-0.01126	-0.01023	-0.00823	-0.02179	0.00166	-0.01629		1155.65	-0.0209		1155.95	-1.14426		1155.65	-0.18824		1155.65	-0.19451		1155.65	-0.68464
2355.66	0.00239	1.79947	2.29585	2.633	3.11596	3.66757		2355.66	-0.01214	-0.01062	-0.00988	-0.02287	-0.000422254	-0.01717		1156.13	-0.0203		1156.34	-1.15204		1156.13	-0.19282		1156.13	-0.192		1156.13	-0.68271
2356.14	0.00239	1.77695	2.25068	2.59599	3.04018	3.62935		2356.14	-0.01284	-0.01089	-0.01083	-0.02413	-0.00225	-0.01801		1156.62	-0.0181		1156.87	-1.15843		1156.62	-0.19552		1156.62	-0.1882		1156.62	-0.67921
2356.62	0.00237	1.7525	2.19861	2.54753	2.96524	3.58568		2356.62	-0.01321	-0.01077	-0.01108	-0.02527	-0.00374	-0.01864		1157.1	-0.0151		1157.63	-1.16316		1157.1	-0.19604		1157.1	-0.18332		1157.1	-0.67428
2357.11	0.00235	1.73698	2.16133	2.51021	2.91822	3.5593		2357.11	-0.01296	-0.00989	-0.01041	-0.02561	-0.00464	-0.01862		1157.58	-0.0121		1158.23	-1.16955		1157.58	-0.19428		1157.58	-0.17765		1157.58	-0.66807
2357.59	0.00232	1.73673	2.14811	2.49532	2.90908	3.5632		2357.59	-0.01193	-0.00809	-0.00875	-0.02466	-0.00469	-0.0176		1158.06	-0.00975		1158.91	-1.17594		1158.06	-0.19034		1158.06	-0.17157		1158.06	-0.66081
2358.07	0.00228	1.75232	2.15888	2.50276	2.93667	3.59742		2358.07	-0.01033	-0.00571	-0.00635	-0.02249	-0.00387	-0.01564		1158.55	-0.00839		1159.29	-1.16621		1158.55	-0.18444		1158.55	-0.16544		1158.55	-0.65272
2358.55	0.00223	1.77793	2.18557	2.52252	2.98895	3.64646		2358.55	-0.00863	-0.00321	-0.00368	-0.01979	-0.00242	-0.01318		1159.03	-0.00791		1159.74	-1.15065		1159.03	-0.17694		1159.03	-0.15962		1159.03	-0.64408
2359.04	0.00218	1.80022	2.21094	2.53638	3.03822	3.67921		2359.04	-0.00721	-0.000953147	-0.0011	-0.01725	-0.000622077	-0.01068		1159.51	-0.00794		1159.97	-1.14093		1159.51	-0.16824		1159.51	-0.15442		1159.51	-0.63522
2359.52	0.00213	1.80413	2.21491	2.5283	3.05019	3.66734		2359.52	-0.00619	0.00108	0.00133	-0.01522	0.00143	-0.00834		1159.99	-0.008		1160.5	-1.12843		1159.99	-0.15876		1159.99	-0.15006		1159.99	-0.62651
2360	0.00208	1.78701	2.19251	2.5	3.0188	3.61666		2360	-0.00543	0.00309	0.0037	-0.01367	0.00379	-0.00614		1160.47	-0.00778		1160.81	-1.11259		1160.47	-0.14904		1160.47	-0.14672		1160.47	-0.61837
2360.48	0.00205	1.76195	2.1592	2.46901	2.97468	3.5606		2360.48	-0.00456	0.00552	0.00621	-0.01222	0.00659	-0.00382		1160.96	-0.00714		1161.1	-1.0937		1160.96	-0.13962		1160.96	-0.14451		1160.96	-0.61127
2360.96	0.00202	1.74404	2.13332	2.45294	2.94986	3.52865		2360.96	-0.00319	0.00859	0.0089	-0.01041	0.00987	-0.00122		1161.44	-0.00625		1161.33	-1.07786		1161.44	-0.13108		1161.44	-0.14347		1161.44	-0.60565
2361.45	0.00201	1.74175	2.12428	2.46135	2.96028	3.535		2361.45	-0.00103	0.01233	0.01173	-0.00791	0.01346	0.00175		1161.92	-0.00537		1161.49	-1.06674		1161.92	-0.124		1161.92	-0.14356		1161.92	-0.60195
2361.93	0.002	1.75663	2.13202	2.49541	3.00786	3.58095		2361.93	0.00182	0.01637	0.01458	-0.00481	0.01705	0.005		1162.4	-0.00486		1162.02	-1.05258		1162.4	-0.11884		1162.4	-0.14471		1162.4	-0.60045
2362.41	0.002	1.78431	2.14883	2.5468	3.07958	3.65474		2362.41	0.00504	0.02043	0.01741	-0.00145	0.02049	0.0084		1162.88	-0.00483		1162.84	-1.0573		1162.88	-0.11584		1162.88	-0.14678		1162.88	-0.60132
2362.89	0.002	1.81394	2.16157	2.59484	3.14035	3.72786		2362.89	0.00832	0.02442	0.02027	0.00186	0.02379	0.01192		1163.37	-0.00529		1163.37	-1.07635		1163.37	-0.11494		1163.37	-0.14962		1163.37	-0.60446
2363.38	0.002	1.83153	2.15963	2.61317	3.14781	3.7629		2363.38	0.0115	0.02838	0.02324	0.00497	0.02706	0.01555		1163.85	-0.00602		1163.85	-1.08764		1163.85	-0.11588		1163.85	-0.15307		1163.85	-0.60961
2363.86	0.002	1.83048	2.1444	2.59502	3.10441	3.748		2363.86	0.0145	0.03225	0.02622	0.00782	0.03025	0.01921		1164.33	-0.00685		1164.33	-1.09531		1164.33	-0.1183		1164.33	-0.15701		1164.33	-0.61638
2364.34	0.002	1.81848	2.128	2.56176	3.05567	3.71178		2364.34	0.01714	0.03576	0.02881	0.01039	0.03303	0.02256		1164.81	-0.0077		1164.81	-1.09793		1164.81	-0.1218		1164.81	-0.16135		1164.81	-0.62433
2364.82	0.00201	1.80849	2.12301	2.53808	3.03896	3.69048		2364.82	0.01914	0.03826	0.03044	0.01258	0.0349	0.02504		1165.3	-0.00855		1165.3	-1.09507		1165.3	-0.12612		1165.3	-0.16607		1165.3	-0.63303
2365.3	0.00201	1.80838	2.13647	2.53637	3.0732	3.70354		2365.3	0.02028	0.0393	0.03078	0.01434	0.03566	0.02622		1165.78	-0.00945		1165.78	-1.11183		1165.78	-0.13114		1165.78	-0.17116		1165.78	-0.64214
2365.78	0.00201	1.81801	2.1688	2.55682	3.16922	3.75182		2365.78	0.02071	0.03904	0.03013	0.01585	0.03575	0.02629		1166.26	-0.0104		1166.26	-1.12848		1166.26	-0.13684		1166.26	-0.17655		1166.26	-0.65136
2366.27	0.00201	1.82998	2.21273	2.58948	3.33365	3.81706		2366.27	0.0209	0.03831	0.02935	0.01751	0.0361	0.02599		1166.74	-0.0114		1166.74	-1.1441		1166.74	-0.14322		1166.74	-0.18209		1166.74	-0.66041
2367.4	0.00201	1.83304	2.25213	2.61607	3.17794	3.86134		2366.75	0.02131	0.03798	0.02923	0.01974	0.03758	0.02616		1167.22	-0.0121		1167.22	-1.1578		1167.22	-0.1502		1167.22	-0.18748		1167.22	-0.66899
2367.66	0.002	1.82092	2.26908	2.62039	3.26403	3.85084		2367.23	0.02219	0.03856	0.03017	0.02281	0.04061	0.02723		1167.71	-0.0124		1167.71	-1.16877		1167.71	-0.15758		1167.71	-0.19235		1167.71	-0.67677
2367.81	0.00199	1.79859	2.26078	2.60379	3.29326	3.79506		2367.71	0.02355	0.04009	0.03212	0.02674	0.04508	0.02922		1168.19	-0.0121		1168.19	-1.1764		1168.19	-0.16516		1168.19	-0.19632		1168.19	-0.68346
2368.2	0.00199	1.77727	2.24308	2.5838	3.3512	3.73409		2368.2	0.02515	0.0422	0.03451	0.03124	0.05028	0.0317		1168.67	-0.0113		1168.67	-1.18034		1168.67	-0.17258		1168.67	-0.19908		1168.67	-0.68876
2368.68	0.00199	1.76593	2.2338	2.57806	3.24757	3.69903		2368.68	0.02661	0.04418	0.03643	0.0356	0.05492	0.03388		1169.15	-0.0103		1169.15	-1.18045		1169.15	-0.1796		1169.15	-0.20047		1169.15	-0.69244
2369.16	0.002	1.76845	2.2421	2.5961	3.20356	3.7025		2369.16	0.0276	0.04538	0.03698	0.03897	0.0577	0.03497		1169.63	-0.00953		1169.63	-1.17689		1169.63	-0.18588		1169.63	-0.20043		1169.63	-0.69426
2369.64	0.00201	1.78384	2.26757	2.63855	3.20159	3.74356		2369.64	0.02813	0.04564	0.03593	0.04094	0.05826	0.03473		1170.12	-0.00925		1170.12	-1.16999		1170.12	-0.1911		1170.12	-0.19907		1170.12	-0.69401
2370.12	0.00203	1.80677	2.30051	2.69556	3.21483	3.80932		2370.12	0.02854	0.04548	0.03378	0.04184	0.05741	0.03364		1170.6	-0.00946		1170.6	-1.16017		1170.6	-0.19488		1170.6	-0.1965		1170.6	-0.69148
2370.61	0.00205	1.8283	2.32325	2.74389	3.21079	3.87375		2370.61	0.02929	0.04555	0.03129	0.04235	0.0564	0.0324		1171.08	-0.0098		1171.08	-1.1478		1171.08	-0.19674		1171.08	-0.19287		1171.08	-0.68644
2371.09	0.00206	1.83999	2.32113	2.75625	3.17257	3.90605		2371.09	0.03063	0.04631	0.02893	0.04297	0.05616	0.03146		1171.56	-0.00963		1171.56	-1.13321		1171.56	-0.19618		1171.56	-0.18829		1171.56	-0.67871
2371.57	0.00208	1.83986	2.29718	2.72884	3.11421	3.89601		2371.57	0.03259	0.04776	0.02684	0.0438	0.05694	0.03085		1172.05	-0.00835		1172.05	-1.11677		1172.05	-0.19284		1172.05	-0.18286		1172.05	-0.66827
2372.05	0.00209	1.83357	2.26764	2.68474	3.06111	3.86292		2372.05	0.03495	0.04952	0.02487	0.04445	0.05839	0.03028		1172.53	-0.00551		1172.53	-1.09884		1172.53	-0.18662		1172.53	-0.17667		1172.53	-0.65525
2372.53	0.0021	1.82799	2.24564	2.64568	3.02826	3.83133		2372.53	0.03734	0.05098	0.02282	0.04442	0.05975	0.02929		1173.01	-0.00114		1173.01	-1.07983		1173.01	-0.17768		1173.01	-0.16983		1173.01	-0.63998
2373.02	0.0021	1.82522	2.23421	2.61819	3.01676	3.80969		2373.02	0.03956	0.05179	0.02064	0.04338	0.06038	0.02756		1173.49	0.00434		1173.49	-1.06016		1173.49	-0.16648		1173.49	-0.16246		1173.49	-0.62297
2373.5	0.00211	1.8201	2.22651	2.59572	3.01457	3.78706		2373.5	0.042	0.05237	0.01858	0.04174	0.06047	0.02518		1173.97	0.0102		1173.97	-1.04022		1173.97	-0.15354		1173.97	-0.15468		1173.97	-0.6048
2373.98	0.00211	1.80211	2.20848	2.56401	2.99823	3.73973		2373.98	0.04603	0.05437	0.01706	0.04067	0.06139	0.02259		1174.46	0.0157		1174.46	-1.02036		1174.46	-0.1394		1174.46	-0.14658		1174.46	-0.58609
2374.46	0.00211	1.76258	2.16685	2.51034	2.94423	3.64968		2375.12	0.05479	0.06115	0.01657	0.04215	0.06413	0.02012		1174.94	0.0207		1174.94	-1.00081		1174.94	-0.12444		1174.94	-0.13822		1174.94	-0.56734
2374.95	0.00212	1.70284	2.10008	2.43308	2.84925	3.5213		2375.19	0.05811	0.06322	0.01841	0.0515	0.06714	0.01766		1175.42	0.0254		1175.42	-0.98177		1175.42	-0.10882		1175.42	-0.12963		1175.42	-0.54896
2375.43	0.00212	1.63183	2.01766	2.34072	2.73018	3.37372		2375.33	0.05029	0.05438	0.0358	0.05811	0.05739	0.01245		1175.9	0.0301		1175.9	-0.96342		1175.9	-0.09266		1175.9	-0.12087		1175.9	-0.53132
2375.91	0.00212	1.55795	1.92998	2.24285	2.60471	3.22303		2374.45	-0.02617	-0.00162	-0.00772	-0.02623	-0.02047	0.02257		1176.38	0.035		1176.38	-0.94607		1176.38	-0.07612		1176.38	-0.11206		1176.38	-0.51474
2376.39	0.00212	1.48555	1.84266	2.14488	2.48164	3.07634		2375.44	-0.02359	-0.03176	0.000897268	-0.00954	-0.01587	0.01713		1176.87	0.04		1176.87	-0.93011		1176.87	-0.05956		1176.87	-0.10345		1176.87	-0.49953
2376.87	0.00212	1.41594	1.75747	2.04859	2.36323	2.93486		2376.87	-0.01675	-0.01484	0.00289	-0.0013	-0.0025	0.0153		1177.35	0.0447		1177.35	-0.91605		1177.35	-0.04352		1177.35	-0.09536		1177.35	-0.48606
2377.36	0.00212	1.34922	1.6746	1.95425	2.2493	2.79795		2377.36	-0.00929	-0.00786	0.00333	0.00163	0.00236	0.01372		1177.83	0.0482		1177.83	-0.90436		1177.83	-0.02876		1177.83	-0.08817		1177.83	-0.47463
2377.84	0.00212	1.28532	1.59423	1.86215	2.13968	2.66528		2377.84	-0.00552	-0.00438	0.00326	0.00274	0.00428	0.0122		1178.31	0.0502		1178.31	-0.89527		1178.31	-0.0159		1178.31	-0.08219		1178.31	-0.46544
2378.32	0.00212	1.22436	1.51688	1.77301	2.03475	2.53745		2378.32	-0.00344	-0.00249	0.003	0.00308	0.00494	0.01077		1178.8	0.0505		1178.8	-0.88865		1178.8	-0.00524		1178.8	-0.07756		1178.8	-0.45845
2378.8	0.00212	1.16665	1.44326	1.68778	1.93526	2.41552		2378.8	-0.00225	-0.00142	0.00268	0.00308	0.00504	0.00948		1179.28	0.0493		1179.28	-0.88395		1179.28	0.0033		1179.28	-0.07421		1179.28	-0.4534
2379.28	0.00212	1.11245	1.37398	1.60729	1.84188	2.30052		2379.28	-0.00154	-0.000797632	0.00239	0.00294	0.00489	0.00838		1179.76	0.0471		1179.76	-0.88039		1179.76	0.01012		1179.76	-0.07194		1179.76	-0.4499
2379.77	0.00212	1.0619	1.30937	1.53198	1.75492	2.193		2379.77	-0.00109	-0.000420433	0.00215	0.00276	0.00467	0.00747		1180.24	0.0442		1180.24	-0.87726		1180.24	0.01566		1180.24	-0.07049		1180.24	-0.44753
2380.25	0.00213	1.01495	1.24942	1.46195	1.67434	2.09303		2380.25	-0.000783939	-0.000181735	0.00196	0.0026	0.00443	0.00672		1180.72	0.0409		1180.72	-0.87409		1180.72	0.02018		1180.72	-0.06962		1180.72	-0.44594
2380.73	0.00213	0.9714	1.19393	1.39701	1.59978	2.00031		2380.73	-0.000568804	-2.1901e-05	0.00183	0.00246	0.0042	0.00613		1181.2	0.037		1181.2	-0.87085		1181.2	0.02362		1181.2	-0.0692		1181.2	-0.44494
2381.21	0.00213	0.93103	1.14259	1.33683	1.53078	1.91437		2381.21	-0.000407987	9.32823e-05	0.00173	0.00235	0.00401	0.00564		1181.69	0.0323		1181.69	-0.86792		1181.69	0.02554		1181.69	-0.06922		1181.69	-0.44443
2381.7	0.00213	0.89359	1.09507	1.28107	1.46689	1.83472		2381.7	-0.000284661	0.000180585	0.00166	0.00226	0.00383	0.00525		1182.17	0.0267		1182.17	-0.8658		1182.17	0.02542		1182.17	-0.06971		1182.17	-0.44438
2382.18	0.00213	0.85886	1.05109	1.22942	1.40771	1.76091		2382.18	-0.000189485	0.000250599	0.00161	0.0022	0.00368	0.00493		1182.65	0.0199		1182.65	-0.86481		1182.65	0.02294		1182.65	-0.07064		1182.65	-0.44467
2382.66	0.00213	0.82668	1.01041	1.18163	1.35293	1.69257		2382.66	-0.000115887	0.00030819	0.00157	0.00214	0.00355	0.00467		1183.13	0.0119		1183.13	-0.86497		1183.13	0.01824		1183.13	-0.07189		1183.13	-0.44509
2383.14	0.00212	0.79689	0.97283	1.13746	1.30229	1.62941		2383.14	-5.92727e-05	0.000357465	0.00154	0.00209	0.00343	0.00444		1183.62	0.00286		1183.62	-0.86599		1183.62	0.01184		1183.62	-0.07324		1183.62	-0.44535
2383.62	0.00211	0.76937	0.93817	1.09674	1.25557	1.57113		2383.62	-1.54402e-05	0.000400377	0.00151	0.00205	0.00333	0.00426		1184.1	-0.00675		1184.1	-0.86738		1184.1	0.00472		1184.1	-0.07446		1184.1	-0.44518
2384.11	0.0021	0.74401	0.90626	1.05926	1.21257	1.51747		2384.11	1.91519e-05	0.000438817	0.00149	0.00202	0.00324	0.00411		1184.58	-0.0162		1184.58	-0.86863		1184.58	-0.00195		1184.58	-0.0753		1184.58	-0.44438
2384.59	0.00209	0.7207	0.87696	1.02485	1.17309	1.46819		2384.59	4.69535e-05	0.000473744	0.00147	0.002	0.00317	0.00398		1185.06	-0.0245		1185.06	-0.86928		1185.06	-0.007		1185.06	-0.07555		1185.06	-0.44282
2385.07	0.00208	0.69936	0.85013	0.99337	1.13698	1.42308		2385.07	7.01173e-05	0.000505986	0.00146	0.00198	0.00311	0.00388		1185.54	-0.0314		1185.54	-0.86717		1185.54	-0.00954		1185.54	-0.07508		1185.54	-0.44049
2385.55	0.00207	0.67993	0.82568	0.96471	1.1041	1.382		2385.55	8.967e-05	0.000535544	0.00145	0.00197	0.00307	0.00381		1186.03	-0.0367		1186.03	-0.86155		1186.03	-0.00902		1186.03	-0.07376		1186.03	-0.43733
2386.03	0.00206	0.66236	0.80356	0.93879	1.07439	1.34485		2386.03	0.000106208	0.000562052	0.00144	0.00196	0.00303	0.00375		1186.51	-0.0409		1186.51	-0.853		1186.51	-0.00522		1186.51	-0.07144		1186.51	-0.4332
2386.52	0.00206	0.64663	0.78372	0.91557	1.04777	1.31155		2386.52	0.000119697	0.000585044	0.00144	0.00196	0.003	0.0037		1186.99	-0.0441		1186.99	-0.84228		1186.99	0.00182		1186.99	-0.06792		1186.99	-0.42786
2387	0.00206	0.6327	0.76614	0.895	1.02419	1.28206		2387	0.000130336	0.000604089	0.00144	0.00197	0.00298	0.00367		1187.47	-0.0464		1187.47	-0.8303		1187.47	0.01202		1187.47	-0.06299		1187.47	-0.42106
2387.48	0.00206	0.62054	0.75076	0.87701	1.00357	1.25628		2387.48	0.000138025	0.000618854	0.00144	0.00197	0.00297	0.00365		1187.95	-0.0474		1187.95	-0.83434		1187.95	0.0252		1187.95	-0.05647		1187.95	-0.41264
2387.96	0.00206	0.61008	0.73751	0.86152	0.98581	1.23407		2387.96	0.000142732	0.000629506	0.00144	0.00198	0.00297	0.00364		1188.44	-0.0462		1188.44	-0.83406		1188.44	0.04122		1188.44	-0.04823		1188.44	-0.40251
2388.45	0.00206	0.60123	0.72628	0.84839	0.97076	1.21526		2388.45	0.000144754	0.000636507	0.00143	0.00198	0.00297	0.00363		1188.92	-0.0425		1188.92	-0.82908		1188.92	0.0598		1188.92	-0.0383		1188.92	-0.3907
2388.93	0.00207	0.59387	0.71693	0.83746	0.95822	1.1996		2388.93	0.000144787	0.000640589	0.00143	0.00199	0.00297	0.00363		1189.4	-0.0366		1189.4	-0.81926		1189.4	0.08048		1189.4	-0.02686		1189.4	-0.37733
2389.41	0.00207	0.58786	0.70929	0.82851	0.94796	1.1868		2389.41	0.000143262	0.000642613	0.00143	0.002	0.00298	0.00363		1189.88	-0.0291		1189.88	-0.80479		1189.88	0.1026		1189.88	-0.01432		1189.88	-0.36256
2389.89	0.00207	0.58304	0.70316	0.82133	0.93974	1.17654		2389.89	0.00014134	0.000643243	0.00143	0.002	0.00298	0.00363		1190.37	-0.0214		1190.37	-0.78615		1190.37	0.12534		1190.37	-0.00111		1190.37	-0.3465
2390.37	0.00207	0.57926	0.69835	0.81567	0.93326	1.16847		2390.37	0.000139848	0.000642978	0.00143	0.002	0.00298	0.00363		1190.85	-0.0143		1190.85	-0.764		1190.85	0.14788		1190.85	0.01232		1190.85	-0.32928
2390.86	0.00207	0.57634	0.69463	0.8113	0.92827	1.16225		2390.86	0.000139384	0.000642082	0.00143	0.00201	0.00298	0.00363		1191.33	-0.00848		1191.33	-0.73917		1191.33	0.16946		1191.33	0.02562		1191.33	-0.31106
2391.34	0.00207	0.57413	0.69182	0.80798	0.92448	1.15753		2391.34	0.000140312	0.000640755	0.00143	0.00201	0.00299	0.00362		1191.81	-0.00436		1191.81	-0.71257		1191.81	0.18948		1191.81	0.03852		1191.81	-0.29208
2391.82	0.00207	0.57249	0.68973	0.8055	0.92166	1.15402		2391.82	0.000142367	0.000638963	0.00143	0.00201	0.00298	0.00362		1192.29	-0.00191		1192.29	-0.68508		1192.29	0.20768		1192.29	0.0509		1192.29	-0.27262
2392.3	0.00208	0.57129	0.68819	0.80368	0.91959	1.15144		2392.3	0.000145151	0.000637304	0.00143	0.00201	0.00298	0.0036		1192.78	-0.000718		1193.21	-0.65749		1192.78	0.22434		1192.78	0.06277		1192.78	-0.25301
2392.78	0.00208	0.57041	0.68707	0.80236	0.91809	1.14957		2392.78	0.00014777	0.000636374	0.00143	0.002	0.00298	0.00359		1193.26	-0.000229		1193.59	-0.63041		1193.26	0.24022		1193.26	0.07417		1193.26	-0.23362
2393.27	0.00208	0.56979	0.68627	0.80141	0.91701	1.14822		2393.27	0.000149361	0.00063654	0.00143	0.002	0.00297	0.00358		1193.74	0.000263		1194.1	-0.60405		1193.74	0.25638		1193.74	0.08521		1193.74	-0.21469
2393.75	0.00208	0.56935	0.6857	0.80073	0.91624	1.14725		2393.75	0.000149394	0.000638465	0.00143	0.002	0.00296	0.00356		1194.22	0.000982		1194.72	-0.57814		1194.22	0.27386		1194.22	0.09604		1194.22	-0.19621
2394.23	0.00208	0.56903	0.68529	0.80024	0.91568	1.14655		2394.23	0.000147936	0.00064248	0.00143	0.00199	0.00295	0.00355		1194.7	0.00193		1195.61	-0.55208		1194.7	0.29328		1194.7	0.10678		1194.7	-0.17797
2394.71	0.00207	0.5688	0.68499	0.79989	0.91527	1.14603		2394.71	0.000145284	0.000648354	0.00143	0.00199	0.00294	0.00353		1195.19	0.00254		1195.19	-0.52523		1195.19	0.31482		1195.19	0.11757		1195.19	-0.15969
2395.2	0.00206	0.56862	0.68477	0.79963	0.91495	1.14565		2395.2	0.000142334	0.000655554	0.00143	0.00199	0.00293	0.00352		1195.67	0.00188		1195.67	-0.4971		1195.67	0.33824		1195.67	0.1286		1195.67	-0.14107
2395.68	0.00205	0.56848	0.68459	0.79944	0.9147	1.14534		2395.68	0.000139881	0.00066322	0.00143	0.00199	0.00292	0.00351		1196.15	-0.00087		1196.15	-0.46759		1196.15	0.3632		1196.15	0.14022		1196.15	-0.12193
2396.16	0.00204	0.56836	0.68443	0.79928	0.9145	1.14509		2396.16	0.000138655	0.000670488	0.00144	0.00199	0.00292	0.0035		1196.63	-0.00611		1196.63	-0.43726		1196.63	0.38948		1196.63	0.15287		1196.63	-0.10225
2396.64	0.00204	0.56825	0.6843	0.79914	0.91432	1.14487		2396.64	0.000139152	0.000677058	0.00144	0.00199	0.00292	0.00349		1197.12	-0.0134		1197.12	-0.40762		1197.12	0.41684		1197.12	0.16683		1197.12	-0.08233
2397.12	0.00204	0.56816	0.68418	0.79903	0.91418	1.14469		2397.12	0.000141008	0.000682302	0.00145	0.00199	0.00293	0.00349		1197.6	-0.0214		1197.6	-0.38068		1197.6	0.44512		1197.6	0.18205		1197.6	-0.06275
2397.61	0.00203	0.56809	0.68407	0.79893	0.91405	1.14452		2397.61	0.000144091	0.000686616	0.00146	0.002	0.00294	0.00349		1198.08	-0.0283		1198.08	-0.35825		1198.08	0.47426		1198.08	0.19811		1198.08	-0.0441
2398.09	0.00203	0.56802	0.68397	0.79883	0.91394	1.14436		2398.09	0.000147637	0.0006902	0.00146	0.002	0.00295	0.00349		1198.56	-0.0324		1198.56	-0.34141		1198.56	0.50426		1198.56	0.21438		1198.56	-0.02691
2398.57	0.00203	0.56795	0.68388	0.79874	0.91384	1.14422		2398.57	0.000150985	0.000693452	0.00147	0.00201	0.00296	0.00349		1199.04	-0.032		1199.04	-0.33042		1199.04	0.53506		1199.04	0.23019		1199.04	-0.0115
2399.05	0.00203	0.5679	0.6838	0.79866	0.91374	1.14407		2399.05	0.000153537	0.000696406	0.00147	0.00202	0.00298	0.0035		1199.53	-0.0256		1199.53	-0.32496		1199.53	0.56662		1199.53	0.24497		1199.53	0.00191
2399.53	0.00203	0.56784	0.68373	0.79857	0.91363	1.14393		2399.53	0.000155194	0.000699526	0.00148	0.00203	0.00299	0.00351		1200.01	-0.0129		1200.01	-0.32415		1200.01	0.59906		1200.01	0.25838		1200.01	0.01324
2400.02	0.00203	0.56778	0.68365	0.79847	0.91352	1.1438		2400.02	0.000155692	0.000702513	0.00148	0.00204	0.003	0.00352		1200.49	0.00439		1200.49	-0.32922		1200.49	0.63264		1200.49	0.27028		1200.49	0.02242
2400.5	0.00203	0.56772	0.68358	0.79838	0.91342	1.14368		2400.5	0.00015546	0.000705865	0.00149	0.00205	0.00302	0.00352		1200.97	0.0228		1200.97	-0.3407		1200.97	0.66784		1200.97	0.28073		1200.97	0.02933
2400.98	0.00203	0.56766	0.68351	0.79829	0.91331	1.14356		2400.98	0.000154929	0.000709482	0.00149	0.00206	0.00303	0.00353		1201.45	0.0384		1201.45	-0.35796		1201.45	0.70488		1201.45	0.28988		1201.45	0.03388
2401.46	0.00202	0.56761	0.68345	0.7982	0.91321	1.14346		2401.46	0.00015483	0.000713896	0.0015	0.00207	0.00304	0.00354		1201.94	0.0484		1201.94	-0.38021		1201.94	0.74348		1201.94	0.29785		1201.94	0.0361
2401.95	0.00202	0.56756	0.68339	0.79812	0.91312	1.14336		2401.95	0.000156156	0.000719239	0.00151	0.00208	0.00306	0.00355		1202.42	0.0515		1202.42	-0.40684		1202.42	0.78272		1202.42	0.30461		1202.42	0.03609
2402.43	0.00202	0.56751	0.68334	0.79805	0.91303	1.14328		2402.43	0.000159503	0.000725711	0.00152	0.00209	0.00307	0.00356		1202.9	0.0469		1202.9	-0.41504		1202.9	0.82116		1202.9	0.30991		1202.9	0.03387
2402.91	0.00201	0.56747	0.68329	0.79797	0.91294	1.14319		2402.91	0.000165304	0.000733179	0.00153	0.0021	0.00309	0.00358		1203.38	0.0348		1203.38	-0.41952		1203.38	0.85696		1203.38	0.31334		1203.38	0.02928
2403.39	0.00201	0.56743	0.68323	0.7979	0.91284	1.1431		2403.39	0.000173293	0.000741277	0.00154	0.00211	0.00311	0.0036		1203.87	0.0166		1203.87	-0.4216		1203.87	0.88816		1203.87	0.31444		1203.87	0.02204
2403.87	0.00201	0.56739	0.68318	0.79784	0.91274	1.14301		2403.87	0.000182905	0.000749542	0.00155	0.00212	0.00313	0.00362		1204.35	-0.00363		1204.35	-0.42318		1204.35	0.9129		1204.35	0.31295		1204.35	0.01183
2404.36	0.00201	0.56735	0.68312	0.79777	0.91264	1.14292		2404.36	0.00019285	0.000757574	0.00156	0.00213	0.00315	0.00364		1204.83	-0.021		1204.83	-0.42621		1204.83	0.92986		1204.83	0.30894		1204.83	-0.00145
2404.84	0.00201	0.56731	0.68307	0.79771	0.91254	1.14283		2404.84	0.000201734	0.000764678	0.00158	0.00214	0.00316	0.00366		1205.31	-0.0313		1205.31	-0.43186		1205.31	0.93852		1205.31	0.30288		1205.31	-0.01736
2405.32	0.00201	0.56727	0.68302	0.79764	0.91245	1.14275		2405.32	0.000208828	0.000770851	0.00159	0.00215	0.00318	0.00368		1205.79	-0.0331		1205.79	-0.44015		1205.79	0.9395		1205.79	0.29546		1205.79	-0.03494
2405.8	0.00201	0.56724	0.68296	0.79758	0.91237	1.14267		2405.8	0.000213104	0.000775664	0.0016	0.00215	0.00319	0.00369		1206.28	-0.0267		1206.28	-0.45022		1206.28	0.93418		1206.28	0.28737		1206.28	-0.05308
2406.28	0.00202	0.56721	0.68291	0.79752	0.9123	1.1426		2406.28	0.000215126	0.000779083	0.00161	0.00215	0.00319	0.0037		1206.76	-0.0136		1206.76	-0.46086		1206.76	0.92438		1206.76	0.27916		1206.76	-0.07079
2406.77	0.00202	0.56718	0.68286	0.79746	0.91225	1.14254		2406.77	0.00021559	0.000781075	0.00161	0.00215	0.0032	0.0037		1207.24	0.00375		1207.24	-0.4707		1207.24	0.91218		1207.24	0.27127		1207.24	-0.08731
2407.25	0.00203	0.56715	0.68282	0.7974	0.91221	1.14248		2407.25	0.000215358	0.000781672	0.00162	0.00215	0.0032	0.0037		1207.72	0.0209		1207.72	-0.4782		1207.72	0.89978		1207.72	0.26407		1207.72	-0.102
2407.73	0.00204	0.56712	0.68277	0.79734	0.91217	1.14242		2407.73	0.000215624	0.000781374	0.00162	0.00216	0.0032	0.0037		1208.2	0.0328		1208.2	-0.48178		1208.2	0.88916		1208.2	0.25792		1208.2	-0.11432
2408.21	0.00204	0.56709	0.68273	0.79729	0.91214	1.14236		2408.21	0.000217281	0.000781042	0.00162	0.00216	0.0032	0.0037		1208.69	0.0358		1208.69	-0.48012		1208.69	0.88162		1208.69	0.25309		1208.69	-0.12399
2408.69	0.00205	0.56705	0.68269	0.79724	0.91212	1.1423		2408.69	0.000220629	0.000781407	0.00162	0.00216	0.00321	0.00371		1209.17	0.0299		1209.17	-0.47247		1209.17	0.87742		1209.17	0.24982		1209.17	-0.13097
2409.18	0.00206	0.56702	0.68265	0.79721	0.9121	1.14225		2409.18	0.000225436	0.000783432	0.00162	0.00216	0.00321	0.00371		1209.65	0.0177		1209.65	-0.45886		1209.65	0.87604		1209.65	0.24834		1209.65	-0.13541
2409.66	0.00206	0.56699	0.68262	0.79717	0.91208	1.1422		2409.66	0.000231271	0.000787813	0.00163	0.00216	0.00322	0.00371		1210.13	0.00266		1210.13	-0.4402		1210.13	0.87634		1210.13	0.24882		1210.13	-0.13752
2410.14	0.00206	0.56696	0.68258	0.79715	0.91206	1.14216		2410.14	0.000237504	0.000794751	0.00163	0.00217	0.00322	0.00372		1210.62	-0.0122		1210.62	-0.41827		1210.62	0.87698		1210.62	0.25128		1210.62	-0.13767
2410.62	0.00207	0.56694	0.68255	0.79712	0.91204	1.14213		2410.62	0.000243504	0.000803647	0.00163	0.00217	0.00323	0.00373		1211.1	-0.0237		1211.1	-0.39542		1211.1	0.87666		1211.1	0.25551		1211.1	-0.13626
2411.11	0.00207	0.56692	0.68252	0.79709	0.91202	1.14209		2411.11	0.000248974	0.00081354	0.00164	0.00217	0.00323	0.00373		1211.58	-0.0293		1211.58	-0.37405		1211.58	0.8744		1211.58	0.26107		1211.58	-0.13363
2411.59	0.00208	0.56691	0.68249	0.79706	0.912	1.14206		2411.59	0.000253947	0.000823499	0.00164	0.00218	0.00323	0.00374		1212.06	-0.0279		1212.06	-0.35583		1212.06	0.86978		1212.06	0.26743		1212.06	-0.12975
2412.07	0.00209	0.5669	0.68247	0.79704	0.91198	1.14203		2412.07	0.000258257	0.00083213	0.00164	0.00218	0.00324	0.00375		1212.54	-0.021		1212.54	-0.34147		1212.54	0.86302		1212.54	0.27413		1212.54	-0.12417
2412.55	0.00209	0.56689	0.68245	0.79702	0.91196	1.14201		2412.55	0.000261904	0.000839002	0.00165	0.00219	0.00324	0.00376		1213.03	-0.0119		1213.03	-0.33084		1213.03	0.85496		1213.03	0.28087		1213.03	-0.1162
2413.03	0.0021	0.56688	0.68243	0.797	0.91193	1.14198		2413.03	0.000264822	0.000843915	0.00165	0.00219	0.00324	0.00376		1213.51	-0.00337		1213.51	-0.3232		1213.51	0.847		1213.51	0.28752		1213.51	-0.10526
2413.52	0.0021	0.56688	0.68241	0.79699	0.91191	1.14194		2413.52	0.00026701	0.000847202	0.00165	0.00219	0.00325	0.00376		1213.99	0.00256		1213.99	-0.31738		1213.99	0.8407		1213.99	0.29401		1213.99	-0.0912
2414	0.00211	0.56688	0.6824	0.79697	0.91188	1.1419		2414	0.000268303	0.000849492	0.00165	0.00219	0.00325	0.00376		1214.47	0.00477		1214.47	-0.31203		1214.47	0.8376		1214.47	0.30027		1214.47	-0.07441
2414.48	0.00211	0.56688	0.68238	0.79696	0.91184	1.14186		2414.48	0.000268469	0.000850986	0.00165	0.00218	0.00325	0.00376		1214.95	0.00286		1214.95	-0.30571		1214.95	0.83882		1214.95	0.30622		1214.95	-0.05572
2414.96	0.00211	0.56687	0.68236	0.79694	0.91181	1.1418		2414.96	0.000267574	0.00085185	0.00165	0.00218	0.00325	0.00375		1215.44	-0.00292		1215.44	-0.29717		1215.44	0.845		1215.44	0.31177		1215.44	-0.03623
2415.44	0.00211	0.56685	0.68233	0.79692	0.91177	1.14174		2415.44	0.000265452	0.000851617	0.00165	0.00218	0.00324	0.00375		1215.92	-0.011		1215.92	-0.28569		1215.92	0.85604		1215.92	0.31674		1215.92	-0.01721
2415.93	0.00211	0.56683	0.6823	0.79691	0.91174	1.14168		2415.93	0.000262733	0.000850156	0.00164	0.00217	0.00324	0.00374		1216.4	-0.0195		1216.4	-0.27139		1216.4	0.87104		1216.4	0.32086		1216.4	-2.48655e-05
2416.41	0.00211	0.56681	0.68227	0.79689	0.91171	1.14163		2416.41	0.000259517	0.000847069	0.00164	0.00217	0.00324	0.00374		1216.88	-0.0266		1216.88	-0.25509		1216.88	0.88844		1216.88	0.3238		1216.88	0.01411
2416.89	0.00212	0.56678	0.68225	0.79688	0.91168	1.14157		2416.89	0.0002565	0.000842687	0.00163	0.00216	0.00323	0.00373		1217.37	-0.0316		1217.37	-0.23803		1217.37	0.9063		1217.37	0.32531		1217.37	0.02445
[truncated: 1,210 more rows]
